# Supplementary material for: The RNA Chaperone Hfq and Small Non-Coding RNAs Modulate the Biofilm Formation of the Fish Pathogen Yersinia ruckeri
Source: Int J Mol Sci. 2025 May 15;26(10):4733. doi: 10.3390/ijms26104733 (PMC12112432; doi:10.3390/ijms26104733)
Supplement: Supplementary file 1 [file ijms-26-04733-s001.zip]

Archive with 2 entries (2 files):
- ijms-3621475-supplementary tables.xlsx
- Supplementary Figures MS ID 3621475.pdf
