# Supplementary material for: The RNA Chaperone Hfq and Small Non-Coding RNAs Modulate the Biofilm Formation of the Fish Pathogen Yersinia ruckeri
Source: Int J Mol Sci. 2025 May 15;26(10):4733. doi: 10.3390/ijms26104733 (PMC12112432; doi:10.3390/ijms26104733)
Supplement: Supplementary file 1 [file ijms-26-04733-s001.zip › ijms-3621475-supplementary tables.xlsx]

## Sheet: Table S1 gene_id
gene_id	accession	product	Note	length	sequence
AKDOCOJB_00001	RF00391	RtT_7	RtT RNA	94	CGTTCAGGTTCGAGCCGAGCGAAGCGAGACAGCAACGCACAGCGTTGACCCGAAGGGCGAGTCCACAGGACGAGTCATCCCGCACGACCCACCA
AKDOCOJB_00002	RF00391	RtT_5	RtT RNA	126	CTATAACACGAACCGTGTGGGTGAGTAACCTGCGTTCAGGTTCGAGCCGAGCGAAGCGAGACAGCAACGCACAGCGTTGACCCGAAGGGCGAGTCCACAGGACGAGTCATCCCGCACGACCCACCA
AKDOCOJB_00035	RF01055	MOCO_RNA_motif	Moco (molybdenum cofactor) riboswitch	138	GATGAAGTCAAACTCCTAGCCTCCGTGTCTACGTTGCTGGTGCAATATGATGCTCAGGCCGTGGCTTATCGCCACCAGGGTGCAAGGTAGAAATGCCTGCATCTCCCGTATTTGGAAAGGTGTTATGGTACCGCAACT
AKDOCOJB_00080	RF00380	ykoK	ykoK leader	174	GCAGTATCTCGTTTGGCGAGGCTCCTATACAAACACAGGTTACTGATCTGACGACATCGAGAGATGCCCAAGGTTAAGACAGGCTTTATCGGATTAAGGTTCAGCCCAAGGTAACTTCTGATGACATCATCAGATACGTTGTATAGTGCTAAAACCTGGACGCGGAGATAGGCA
AKDOCOJB_00123	RF00514	His_leader	Histidine operon leader	129	CCATCATCACCATCATCCTGACTAGTCTGACAGGCCGATGTGTGCTGGAAGACGGTTAACCAATCTTCCAGGTGGCGTAGAACGCATAAAGAGAGCCCTCGGAAGATAATCTTCCGAGGGCTTTTTTGT
AKDOCOJB_00138	RF00110	RybB	RybB RNA	81	ACTGCTTTTCTTTGATGTCCCCATATTGAGGAGCCCGATAGTCCCGCCTTCTTAGGTTCAAGACTTATCGGGTTTTTTCTT
AKDOCOJB_00159	RF02770	Ysr224_26	Yersinia sRNA 224	107	GAGGTTAATGACAAAGTGCTCGCCGCGCTGAAAACCGGCAGATCGCCAAGACGCCGTGAATACCTCCTTGTCGATTCGTTCCGCGCCATCTCTGGCGCTGACGCTTG
AKDOCOJB_00195	RF01766	cspA_6	cspA thermoregulator	432	GCCGTTATCATTTGATTCCGCTTCAAAGACGAACCTTCTAAACATCTCCGGTAAACAACTTCCATAAGTAACGTTCCTGAATGCAGTCCAGCTATGTTATATAGCAATAAGTGCCTTGTGGCAGGTTATTAATATTTTTGAAGGTAAAGTTTATGTCTAAGAAGACAGGTCAAGTTAAATGGTTCAACGAAAGCAAAGGCTTTGGTTTTATTGAACAGAATGACGGTGGCAAAGATGTATTCGTACATTTCTCTGCAATCGCAACTGACGGATTCAAAACCCTGGCTGAAGGCCAGCGTGTAGAATATACCGTTGAAGACAGCCCGCGCGGGCCGGCTGCTGCAAACGTTGTTGCTCTGTAATTCAGAGATTAATAATGTTTAGAATATTCCAGAATCT…
AKDOCOJB_00209	RF02770	Ysr224_25	Yersinia sRNA 224	107	GGGGTTAATGACAAAGTGCTCGCTGCGGTGAAAACCGGCAGATCGTCAAGACGCCGTGAATACGTCCTTGTCGGCTCGTTCCGCGCCATCCCTGGCGCGGACGCTTG
AKDOCOJB_00214	RF02779	PepN_thermometer	PepN 5' UTR thermometer	138	CAGTCTGAGTCTCGATGGATGGCCGCTGTTGTTCAGCGATTGAGCCACCTGAGCACAAAAACGACAAGCCAGGTAAATATACTCACTGATGACGTCAAAAGGGTTTTTATGACACAACAGCCGCAAGCTAAATACCGT
AKDOCOJB_00261	RF00040	rne5	RNase E 5' UTR element	336	GATTCCGCGTTGATTCTCGTTAGACCAAGGGACTTGTGGAATAATCAGTTTGCCTGATCGCACAAAAACGCAGCAATGGCGTAAGACGTAATGTGAAATCAAGCAATTAGCGGGCTGCGGGTTGCAGCTTGGCCGGCAAATGGGATCAGATCTGTGGTCGTAAATTCAGAAACTGCCCTCTACTAAAAGCGCTGTTTTTCAGAAAGAAACACAGGCTTACCGAGATAATGCGCCCCTATGCAGGCGACAACCGTGAGGTTGACGGCTTTGCTAGAAGACTCGGGGTCATCGGTTTATCCGGCCATGAGGTTATTTTGCCCGCAGTTCTAACGCCAA
AKDOCOJB_00313	RF02770	Ysr224_24	Yersinia sRNA 224	107	GAGGTTAATGACAAAGTGCTCGCTGCGGTGAAAACCAGCAAATCGTCAAGACGCCGTGAATACGTCCTTGTCGGCTCGTTCCGCGCCATCCGTGGCGTGGATGCTTG
AKDOCOJB_00326	RF02855	Ysr251	Yersinia sRNA 251	194	AATATGCGTTTAACGTCCGCTGACACAACGCCGAGCGAACACAATCTTGTTTATCAAAACGGATAATTCCTATCATCTCATCCTCAGAGAAACGTTCCATCGCATCGCTCAGACCCGATTTGACGCCACGAGGTAAATCACACTGGGTAATATCGCCATTAACGATTACCGTTACGTTCTCTCCTAGGCGAGTC
AKDOCOJB_00397	RF02770	Ysr224_23	Yersinia sRNA 224	107	GAGGTTAATGATAAAGTACTCGCTGCGGTGAAAACCGGCAGATCGTCAAGACGCCGTGAATACGTCCTTGTCGGCTCGTTCCGCGCCATCCCTGGCGCGGACGCTTG
AKDOCOJB_00469	RF00391	RtT_2	RtT RNA	127	ATCTGTACCCATAGGGGAAGGTGAGAACCTTCGACGAGGTTCGCGCCGAGCGCAGCGAGACAACAACGCAGCGCGTTGGCCCGCAGGGTGAGGAACGCAGTGACGAATTATCCTTCCCCCACCACCA
AKDOCOJB_00470	RF00391	RtT_1	RtT RNA	127	ATCTGTACCCATAGGGGAAGGTGAGAACCTTCGACAAGGTTCGCGCCGAGCGCAGCGAGACAACAACGCAGCGCGTTGGCCCGCAGGGTGAGGAACGCAGTGACGAATTATCCTTCCCCCACCACCA
AKDOCOJB_00515	RF00513	Trp_leader	Tryptophan operon leader	103	CTTAGCTGGTGGCATAGCTCCCTCTCTCGGGCGGTGTAATCACGCATACCAGTCATCAGACCATGCAGATTGCTTCAGCCCGCTCACCAGCGGGCTTTTTTAT
AKDOCOJB_00620	RF01796	frnS	Fumarate/nitrate reductase regulator sRNA	121	GCAGGTGAATGCAACGTCAAGCGATGGGCGTTGTGCTCCATATTTGTAAGATTTTTAATTTTGAATTACTGCATAGCACATTAATTGTTACGATGCCGGTGTTGAATAGACACCGGCATTT
AKDOCOJB_00638	RF00057	RyhB-2	RyhB RNA	69	AAAGGCACGACATTGCTCACATTGCTTCCAGTGTTTTTTTTAAGCCAGCTCGGGTGCTGGCTTTTTTTT
AKDOCOJB_00669	RF02081	STnc550	Enterobacterial sRNA STnc550	316	TTATTTTCGTCAGCGCGCTGTCTGAGAGGAGTTTTTAGGCGTTATGGTTCGGTACGCAGTAATGAACTGCGGATTTTGGCTGATCTGGAGGAAAAGTGAAAGATCTAATCAACGTTATACTGTGAGTAATGATAACAAGATTTTATTCTCAAACTGTGGGAAAATCATTTAACACACAAACAATGTGTCTTTTACTACCCCATTAGCCGACTGAGGAGTTTATATGGATACGAATCTGAAAATGTCATTGATTACTACCATTGGATCGCTGGCTGTGATTATTATCTTCAGCTTGACCGCGGTAATGAATTAAATT
AKDOCOJB_00690	RF00034	RprA	RprA RNA	102	AGACAGCTAAATAAGTCTTAATATTATTTTTCCTCGTCAGTCACGAATACCTAATTGCTGTGTGTAGTCTTTGCCTATCGCCTATGATGGGCTTTTTTTTAT
AKDOCOJB_00721	RF01859	Phe_leader_2	Phenylalanine leader peptide	123	AATGATGCAACCCGTTATTTTTCGTTTCTTTTTTTACTTTAGCACCTGATTTGAGGAGGCTTGCGCGTAAGAAAAGAAACGAAAAGTAGCGCCTAAGCCTCCCGCAGTGGAGGCTTTTTTGTT
AKDOCOJB_00744	RF02770	Ysr224_22	Yersinia sRNA 224	107	GAGTTTAATGACAAAGTGCTCGCTGCGGTGAAAACCAGCGGATCGTCAAGACGCCGTGAATACGTCCTTGTCGGCGCGTTCCACGCCATCCCTAGTGCGGACGCTTG
AKDOCOJB_00806	RF00101	SraC_RyeA	SraC/RyeA RNA	147	AAATAAAAAAAGACCGAATACGAATCCTATATTCGGTCCAGGGAAATGGCTCTTGGGATAGAGCCGTGCGCTAAAAGTTGGCATTTCATGCAGGCTTATTAAGCCGTACCACTTAAGCGTAGTAGACGACCCACATTTTACCAATTT
AKDOCOJB_00807	RF00111	SdsR_RyeB	SdsR_RyeB RNA	102	CGGCTTAATAAGCCTGCATGAAATGCCAACTTTTAGCGCACGGCTCTATCCCAAGAGCCATTTCCCTGGACCGAATATAGGATTCGTATTCGGTCTTTTTTT
AKDOCOJB_00828	RF02770	Ysr224_21	Yersinia sRNA 224	107	CAGATTGATGACAAAGTGCTCGCCGCGATGAAACCAGCCAGATCGTCAAGACACCGTGAATACCGCCTTGTAGGCTCATTCCGCACCATCCCTGGCGCGGAGACTTG
AKDOCOJB_00830	RF02781	ManX_thermometer	ManX 5' UTR thermometer	117	TCAATATGTACCGCAGGGACGCGCCAGTAGTCATTGATTTTTATTACGTGCCAGAACTCAATCCTGAGTTAACTGAGGGGGTAGCGAGTGAGTATAGCTATTATCATCGGCACACAC
AKDOCOJB_00835	RF00080	yybP-ykoY	yybP-ykoY manganese riboswitch	181	GCGCCGTTCAATGGGGAGTAGCCGGTTTCTGAAGCATTAATTCAGAAACGCCCGTATCAACATACTCGTTTCATTCATCGAAACGTGGTGCGGGCAGCCAGATAAGGTTGGCGAGACCATAGACACGTAACTCCGTCGTAAGGTTGGGGGTGGGTTGCGTGTATATGGAGCCACCCGGCCG
AKDOCOJB_00851	RF01766	cspA_5	cspA thermoregulator	432	GAGGTACAGTTCTGTATATGTGTGGCATTTTCAGTAAAGAAGTTCTGAGTAAAGACGTTAGCGTTGAATACCGCTTCTCTGCCGATCCTTATCTTAGTGCCTCAAGCAGTAACGACTCTAGTTTGTCTATGTAACGCCTCCGGGCGAGTTAAACAATCCAAAGGAAATACTCAAGATGGCTAAGATTAAAGGTCAAGTTAAGTGGTTCAACGAGTCTAAAGGTTTCGGTTTCATCACTCCAGCTGACGGCAGCAAAGATGTGTTTGTACACTTCTCTGCAATCCAGGGTAACGGCTTCAAAACCCTGGGCGAAGGCCAGAACGTAGAGTTCGAAATCCAAGACGGTCAGAAAGGTCCGTCTGCAGTAAACGTTACTGCAATCTAATTCAGCTCTAGCTG…
AKDOCOJB_00876	RF01766	cspA_2	cspA thermoregulator	447	AACGGTTTACCGTAAAAGTTATGTCAGCAGTGTGAGTAAAGCAGTTCTCCGAACAAGTGTTATCAAGTGATACCTTCTCCGTGAATGCCCTTCCAACGCGCCATATAAATAAAAAAACCGACAATAAATGCCTTATGGCAGCGACAAAAAAATAAATGAAGGAAGTATCAATGTCTAATAAAATGACTGGTTTAGTAAAATGGTTTGATGCGGGTAAAGGTTTTGGCTTTATTACCCCAACTGATGGTAGCAAAGATGTGTTTGTGCATTTTTCTGCAATTCAGAGCAACGATTTTAAAACCCTGGACGAAGGCCAGAGCGTAGAGTTCTCAATTGAGAATGGCGCTAAAGGTCCTTCAGCCGCCAATGTTGTTGCTGTTTAAATAACGCAATAACGGC…
AKDOCOJB_00878	RF01766	cspA_7	cspA thermoregulator	398	ATCGGTTTGGAACACAGACCTTATGAAAGCAGTTTTAGTAAAGCAGTTCACAGTATTAGCGTTATCCTCACTAGATATCTCTTCACCGCGAAACTCCTTCTTTAGTGCCCCATAAGAAACAACTGAATAACAAGCCTCTTTTGCCTTATGGCAGCGACAAAAAATAAATGAAGGAAGTATCAATGTCTAATAAAATGACTGGTTTAGTAAAATGGTTTGATGCGGGTAAAGGTTTTGGCTTTATTACCCCAACTGATGGTAGCAAAGATGTGTTTGTACATTTTTCTGCAATTCAGAGCAACGATTTTAAAACCCTGGACGAAGGCCAGAGCGTAGAGTTCTCAATTGAGAATGGCGCTAAAGGTCCTTCAGCCGCCAATGTTGTTGCTGTTTAAATA
AKDOCOJB_00913	RF02765	Ysr209	Yersinia sRNA 209	46	ATCAGACGGCAGCAATGAATGCCGAAAGATAGCAAAAGAAATCAGT
AKDOCOJB_00925	RF02770	Ysr224_2	Yersinia sRNA 224	109	GAGGCTCATAACCAATGTGCTCGGCCGCGGTGAAAACCGGCAGGTCGTCAAGACGCCGTGAATACGTCCTTGTCGGCTCGTTCCGCGCTATCCTTGGCGCGGACGCTCG
AKDOCOJB_00992	RF02770	Ysr224_20	Yersinia sRNA 224	107	GAGGTTAATGACAAAGTGCTCGCTGCGGTGAAAACCGGCAGATCGTCAAGACGCCGTGAATACGTCCTTGTCGGCTCGTTCCGCGCCATCCCTGGCGCGGACGCTTG
AKDOCOJB_01003	RF01766	cspA_3	cspA thermoregulator	444	CTCGGCCTGTGGTACAGACCTATTTATGCACGACATCTTGAGTAAAGTAGTTCATATTTAAAGCGTTATCGTTGATAGCTCTTCACTGACGAATTTCCTTCATAGTGCCTCCATAAGTAACGACTGATAACCGGCTATAACACGCCCATGGTGGCAAAATTTTTTAATTAAGGAAATAAACATGTCTAACATGATGAAAGGTCAAGTAAAGTGGTTCAACGAGTCTAAAGGCTTCGGTTTCATCACTCCAGCTGACGGCAGCAAAGACGTGTTCGTACACTTCTCTGCAATCCAAGATCAAGGCTTCAAGACCCTGGCTGAAGGCCAGAACGTACAGTTCTCTATCGAGAACGGTGCTAAAGGTCCGTCTGCAGCAAACGTAACTGCAATCTAATTAGC…
AKDOCOJB_01057	RF02074	STnc240	Enterobacterial sRNA STnc240	68	TCGGATTAGTGCAGAATACGCGCCAAGAAATAGCCGACGTTTTAATCACTCGTCGGTTATTTTTTTGC
AKDOCOJB_01128	RF00059	TPP_2	TPP riboswitch (THI element)	105	CGCTCTGACTCGGGGTGCCACCGGTTGATTAACTTGGTGGCTGAGATTTTACCCGTATTACCTGATCTGGATTATGCCAGCGTAGGGAAGTCTCGGGCCTTTCAG
AKDOCOJB_01133	RF00112	CyaR_RyeE	CyaR/Rye RNA	89	TCGAGTACAATAAAGAACTAAAATAGCTAGACAACAAAACTAGGAACCACCTCCTTCGCTGGCCCAATCTCCCTTGGGCTGGCATTTTC
AKDOCOJB_01188	RF02770	Ysr224_19	Yersinia sRNA 224	107	GGGGTTAATGACAAAGTGCTCGCTGCGGTGAAAACCGGTAGATCGTCAAGACACCGTCAATACGTCCTTGTCGGCTCGTTCCACGCCATCCCTGGCGCGGACGCTTG
AKDOCOJB_01231	RF00391	RtT_4	RtT RNA	126	ATACTGCACGATTCGTGTGGGTGAGATCCTGCGTTCAGGTTCGAGCCGAGCGAAGCGAGACAGCAACGCGAACGCGTTGACCCGAAGGGCGAGGCCAGCGGCCGAGTCATCCCGCACGACCATGGA
AKDOCOJB_01321	RF01748	nuoG	nuoG RNA	86	GGATTTTTGATTAACGCTTGTAAACCAACCGATTCAATGTCGCGGTGACAGACATTGACTCTGTTCAGCCACAAGCCACTTGGAAG
AKDOCOJB_01411	RF02674	AsdA	antisense RNA of dnaA mRNA	81	TTTGGCATTGGCCTTACGCGCCATAATACCATTACCCACCGCATGTAACAGGTGAGTCTTACCCAAACCGGTACCGCCATA
AKDOCOJB_01445	RF02778	FdoG1_thermometer	FdoG-1 5' UTR thermometer	180	GTGGTAGTATTCCACGGTAAGGATAAGGCTGTGAACCTTATTCTCTACCGCTGTAAGGCGGTAGTCAGAGAACGATTTTAGCGCCGACCTATTTATTAGGGAAAGCGCCTGTTTAAAACACTGTGACAATCGTGAATTGAGGAGAGATCCATGCAGGTCAGCAGAAGGCAGTTCTTTAAG
AKDOCOJB_01447	RF01989	SECIS_3	Selenocysteine insertion sequence 3	59	GTCTGACACGGACCAACGGTAGCAAGTCTTGCTCCAACATTTGGTCGCGGTGCGATGAC
AKDOCOJB_01468	RF02770	Ysr224_18	Yersinia sRNA 224	107	GAGGTGAATGACAAAGTGCTCGCCGCGGTGAAAACCAGCCGACCGTCAAGACGCCGTGAATACTTCCTTGTCGGCTCGTTCTGCGCCATCCTTGGCGCGGACGCTTG
AKDOCOJB_01492	RF02770	Ysr224_17	Yersinia sRNA 224	107	GAGGTTAATGACAAAGTGCTCGTTGCGGTGAAAACCGGCAGATCGTCAAGACGCCGTGAATACGTCCTTGTAGGCTCGTTCCGCGCCATCCCTGGCGCGGACGCTTG
AKDOCOJB_01510	RF00057	RyhB-1	RyhB RNA	66	GAAAGCACGACATTGCTCACATTGCTTCCAGTGTTTACTTAGCCAGCCGGGTGCTGGCTTTTTTTT
AKDOCOJB_01633	RF00140	Alpha_RBS	Alpha operon ribosome binding site	111	TGACAGCAATGCTATTTGAGTATCCTGAAAACGGGCTTTTCAGAATGGTATTGCCGTATAAAATAGTAGGAGTGCATAGTGGCCCGTATAGCAGGCATTAACATTCCTGAT
AKDOCOJB_01715	RF02770	Ysr224_16	Yersinia sRNA 224	107	GAGGTTAATGACAAAGTGCTCGCAGCGGCGAAAACAGGCAGATCGTCAAGACGCCGTGAATACGTCCTTGTCGGCTCGTTCCGCGCCATTCCTGGCGCGGACACTTG
AKDOCOJB_01720	RF02770	Ysr224_15	Yersinia sRNA 224	107	GAGGTTAATGACAAAGTGCTCGCCGCGATGAAAACCGGCAGATCGTCAAGACGCCGTGAATACCTCCTTGTCGGCTCGCCCCACGCCATTCCTGGCGCGGACGCTTC
AKDOCOJB_01742	RF02029	sraA	sraA	97	AGGTTATTGAGTATATGGGGACGAATGTCTTACATTCAACGATTACAATGCGAGGAAAAAGAAATGGGGGATAAAATCCCCCATTATCTTACTAACT
AKDOCOJB_01759	RF00169	Bacteria_small_SRP	Bacterial small signal recognition particle RNA	97	TGTTGGTTCTCCCGCAACACTAACTTGTGAACTCGGTCAGATCCGGAAGGAAGCAGCCGTAGCAGGCGAGGTGTGTGCCGGGATGTAGCTGGCAGGG
AKDOCOJB_01779	RF00382	DnaX	DnaX ribosomal frameshifting element	65	AGCAAGGGACATCCAGCCCAAAAAAGAATAAGCCGGCAGCGCCTGACAAAGCGCGGCCGGCAATC
AKDOCOJB_01791	RF00368	sroB	sroB RNA	82	AGGAAGGCTAAGTTGTTACGTAATAACTAAAACAATGAAAATTCCTCTTTGACTGGCCAATAGAGATATTGGCCATTTTTTT
AKDOCOJB_01852	RF01766	cspA_1	cspA thermoregulator	452	AGCAGGCTGCAACAGATTCGTAACGTAAACCTGTTGTCAGGTAACCTGTTTATCCTGATGGTTTGGTTGATACTGGTGCTTTTATCTATTTTTCTTATTTTTGTGATCTGCATTCTGGACAAAATGCGATCCAATTGCTGTACTGTAATTGACACGAATATTGTGTCCAACTATTCACGTAAAGGTAAGTTTGATGTCTAAGATTAAAGGTAGCGTTAAGTGGTTTAATGAATCCAAAGGTTTCGGCTTCATTACCCCGGAAGATGGTAGCAAGGACGTATTCGTCCATTTCTCTGCCATCGCTAGCAATGGTTTCAAAACTCTTGCTGAAGGCCAGCGTGTAGAATTTGAAATCACGAACGGTGCCAAAGGGCCATCTGCTGCTAATGTTATCGCTAT…
AKDOCOJB_01855	RF01734	Fluoride	Fluoride riboswitch	63	TAAAGCACTGGAGATGACATTCCTCCATAACCGCCCCTCAAGGCTGATGATGTCTACGTAACC
AKDOCOJB_02004	RF02030	tp2	tp2	147	GGTATTCCTTATCTGTCTCTAATGGTTTATTTGGAGTCTATCTTCCTGTGTTTTAACCAGAGTCATAAAACCAGAGTTAAAACACGCGCCCTGGTGAAAGCACCGGAAGATAGGCTCATCAGTTTAGTTGCCGCTTTAGTGCTCAAA
AKDOCOJB_02043	RF00512	Leu_leader	Leucine operon leader	143	GAGAAACTGACCATGTTCGACTCAATCCGTCTACTAAGACTACTACTTAACGCATTCCTTTTGCGCGGTATGTTGGTGGACGGAAATCAGAACTGATTCAGCCATCGAGATTCAGAAACCCGCGCAAATGCGCGGGTTTTTTT
AKDOCOJB_02051	RF00059	TPP_3	TPP riboswitch (THI element)	94	GCCGTCTCAACGGGGTGCAAAATTTTTGCTGAGAGTAAACCCGTCGAACCTGATCCGGTTAATACCGGCGAAGGGATTTGAGAGAGTCATATAT
AKDOCOJB_02072	RF02770	Ysr224_14	Yersinia sRNA 224	107	GATGTTAATGACAAAGTGCTCGCTGCGGTGAAAACCGGCAGATCGTCAAGACGCCGTGAATACGTCCTTGTCGGCTCGTTCCGCGCCATCCCTGGCGCGGACGCTTG
AKDOCOJB_02085	RF02031	tpke11	tpke11	77	TACTGTTGCTGGAAACCAGCACGGGCGTCGAGGCAACTCTACGCCCGTGCACGCATGTTAAGGGTAGGAAAAAACAG
AKDOCOJB_02096	RF00506	Thr_leader	Threonine operon leader	118	ACATCAGCCTGACTACAACGATTATTACCACCACCGAAACCACAGGTTACGGGGCGGGCTGACGCGTACAGGAAACACAGAAAAAAGCCCGCACCTAAACAGTGCGGGCTTTTTTTTC
AKDOCOJB_02144	RF02770	Ysr224_13	Yersinia sRNA 224	107	GAGGCTAATGACAAAGTACTCGCCGCGGTGAAAACCGGCAGATCGTCAAGACGCCGTGAATACGTCCTTGTCGGCTCGTTCCGCGCCATCTCTGGCGCGGATTCTTC
AKDOCOJB_02210	RF02850	Ysr276	Yersinia sRNA 276	195	CACCGACATCAGGGATTCGTTTTTCGAACCTTGTCCCACTGCCAGATAGGAATGCATACCCAGCTCTTTCATCTGCTGTTCACCGATCACGCGGGTGATGATGTTTTTGCTGAATGCATCGGCCAATTGGCGAGCCTGAGAGGCCAGATAAGCGGCATTACAGATATTAGGCGGCATATTGCCCAGATCTTTGGC
AKDOCOJB_02244	RF00082	SraG	SraG RNA	175	CTTCACACTACATCCTCGCGACTAATGACAATCCTTAACTCATCATTAAGCTAAAGTCTCTCATTAGCCGCGCGAAATGCTGTAACGGAAGATCCTATTTTAGACACAATAACAATACGTTAACTTTTTTTGTCATCGATTCTTAGAAGAAAGGGGCCAAAATAGGCCCCTTTCT
AKDOCOJB_02246	RF00114	S15	Ribosomal S15 leader	118	TTGGGTTGCTGAATTAGAGATCGGCGCCTGTCTTATTTAATCTATTATTTGGGGTTGTATTATGTCTCTAAGTGTTGAAGCGAAAGCTAAAATTGTTGCTGACTTCGGTCGTGGTCCT
AKDOCOJB_02252	RF01770	rimP	Gammaprotebacteria rimP leader	101	AGCCGCTTAGCGGCAAACAGGGTCCAGTTGCATAAAGCCCCGAATTTCGGGGTTTTTTGTTATTTGGCAGCAGAATCACTGGGCTATTAAGCCCTTTTTTT
AKDOCOJB_02260	RF01769	greA	Enterobacteria greA leader	124	GCCATACTACGGTGCAACGAGGGCGAAAGTAAACGATGACCCTAAAGGAACTCTACGTTAAAATGTTTATCAAAATGCAAAATTGATCCAAGCTCGGGGTTTTTGCTCCGAGAGTGGTTTTTTT
AKDOCOJB_02264	RF02770	Ysr224_12	Yersinia sRNA 224	107	GGGGTTAATGACAAAGTGCTCGCTGCGGTGAAAACCGGCAGATCGTCAAGACGCCGTGAATACGTCCTTGTCGGCTCGTTCCGCGCCATCCCTGGCGCGGACGCTTG
AKDOCOJB_02287	RF02770	Ysr224_11	Yersinia sRNA 224	107	GAGGTTAATGACAAAGCGCTTGCCGCGGTGAAAACCGGCAGATCGTCAAGACGCCGTGAATACGTCCTTGTCGGCTCGTTCCGTACCATCCCTGGCACGGACGCTTG
AKDOCOJB_02294	RF02893	RpsF_leader	RpsF leader	85	GTCGCACACAAACACGTTCCTTGCCTCCATGGGCCGCGGCTGACCCTATCAGGAGGCTGAATAATCCGTAAGGAGCAATTCGATG
AKDOCOJB_02331	RF01068	mini-ykkC	Guanidine-II riboswitch	47	AGTCCGGGACGACCCGGCCAGACCGCTGCTATTCGGGGACGACCCTA
AKDOCOJB_02370	RF01707	JUMPstart	JUMPstart RNA	39	CAGTGCACTGGTAGCTGTAGAGCCTGGGGCGGTAGCGTG
AKDOCOJB_02411	RF00010	RNaseP_bact_a	Bacterial RNase P class A	379	GGAGTTGACTAGACAGTCGCCGCTTCACTGTAGTCCCTTTCGGGGGAGACAGGTGGAGGGGAGGAAAGTCCGGGCTCCATAGGGCAGGGTGCCAGGTAACGCCTGGGGGGCGCAAGCCTACGACAAGTGCAACAGAGAGCAAACCGCCGATGGCTCACGCAAGTGGGATCAGGTAAGGGTGAAAGGGTGCGGTAAGAGCGCACCGCGCGGCTGGCAACAGTTCGTGGCAAGGTAAACTCCACCCGGAGCAAGGCCAAATAGGGGTTCACATGGTACGGCCCGTACTGAACCCGGGTAGGCTGCTTGAGCCAGTGAGTGATTGCTGGCCTAGAGGAATGACTGTCCACGACAGAACCCGGCTTACCGGTCAACTCCCTCG
AKDOCOJB_02419	RF00081	ArcZ	ArcZ RNA	102	GTATCAACGAATCCCGACAACCTGCGAATACGACCAGAAATTAATACGCAGGTTCACGTTTTCCCTGGTGTTGGCGCAGTATTCGCGCACCCCGGCCTCGGT
AKDOCOJB_02456	RF02770	Ysr224_10	Yersinia sRNA 224	107	GAGGTTAATGACAAAGTGCTCGCAGCGGTGAAAACAGGCAGATCGTCAAGACGCCGTGAATACGTCCTTGTCGGCTCGTTCCGCGCCATTATTGGCGCGGACGCTTG
AKDOCOJB_02487	RF02764	Ysr190	Yersinia sRNA 190	102	GCTAATTGCTACGATATCATTATAATGCTCCACCTTAGATCTAATCGTGATGGTAATTTCATCGTAAAAAGGTGACAAATCGGTGACATCGGGTTATTTTTG
AKDOCOJB_02498	RF02770	Ysr224_27	Yersinia sRNA 224	106	GAGATTAATAACCCAGTGCGCGCAACGGTGAAAACCGGCAGACCATCAAGACGCCGTTAATACATCCTTGTCGGCTTGTCCGCGCTATCTCTGGCGCGGACGCTTG
AKDOCOJB_02513	RF02854	Ysr100	Yersinia sRNA 100	104	CTTTCATCTCCGGTGGGAATAAAAATAGTGGCATAAGCCGCACACCTTTCCGACGGAATATCCTGCTGTACCCCTACACTGTTGTAGTCAAAGCGTTATAAAAA
AKDOCOJB_02532	RF00168	Lysine	Lysine riboswitch	194	TAAGCCAGAAGAGGTGCGTCGCCCAGGTAAAATGTCGGAGGAGCCGTTATCCGCTGAGGGCATTCAAGGGGGAGCGACGCCGAGACGTGATGACTTCGGCTATCACCACGTCGACTACAGGGGCTGAATCTCCTGGGTTGTCACCCGATACCGCTCACATTGAGCGATTAGCAAGGTGGAGCGCTTCTGGGTGT
AKDOCOJB_02622	RF00128	GlmY_tke1	Glm Y RNA activator of glmS mRNA	167	AGTTGCTCATTCACCTTTTTATGATAGTCCCGCGTTTAAGCGGAATATGCACTTCATAAACCATCGAATGATGCCTAAGAATGGTGCCTATCGTCCACCGAAACCGATAATTGCTGCGTAAGCGCTTTATCAAGCATCGGACGACACGTTGAGTGAGGCACCGCCTA
AKDOCOJB_02637	RF00552	rncO	rncO	180	AGCGATAAAAGTTGGCTCTCTGTTGGGAGCCACTGCAAACGAAACCGCTTTGTATTGGCTTTGGGCGAAGCAGACCTGTTCCGTATGCTGTAGTTTTTGACGCATTCTTGATCTATTGGTAACTCATGAACCCCATCGTAATAACCAGGCTACAGCGGAAGCTGGGCTATACTTTTCAAC
AKDOCOJB_02688	RF01766	cspA_4	cspA thermoregulator	442	ATCGGTTTGTAGCACAGACCTATTTATGTAAGCCATTTAAGTAAAGCAGTTCCTAGTTAAAGCGATATTTTTTAGACATCACTTCTCCGACGAATTTCCTTCTTTAGTGCCCCCATAAGTAATTACTGATAAGCAGACCTCTTCGCCATATGTTGGCTCAAAAAATAATGAAGGAAATATCCCTATGTCTACTAAAATGACTGGTTTAGTTAAATGGTTTGATGCTGGTAAAGGTTTTGGTTTTATCTCTCCTGCTGACGGTAGCAAAGATGTATTCGTACATTTCTCTGCAATCCAGAGCAGCGATTTTAAAACTCTGGACGAAGGCCAAAATGTTGAGTTCAGCATCGAACAAGGCCAGAAAGGCCCTTCAGCTGTCAACGTTGTTGCGCTGTAATT…
AKDOCOJB_02717	RF02744	Rev39_5p_UTR	Soft rot Enterobacteriaceae Rev 39 5'UTR	300	AAACATTGTCACAATGATAATGACTGTGATAACTCTGTAGGTATTCGTTCGACAATAGACATGTGAACAACCAATTATGAAAGCTCTGATCCAAGTGATTAACCTAGTCCTAATTAGCGTGGTGGTGATTATTATCCCACCGTGCGGGGCTGCACTTGGACGAAGAAAGGCATAGAAATCAAGCCTTAATCTCAAGAAAACCCCCGCACCGAAAGGTCCGGGGGTTTTTTATTGGCCGTTAATCAGACGCGGGGAACATAAAATGCACAACAGAATAAAATCCTGTGTGGCTCGCAAAAA
AKDOCOJB_02730	RF02773	TrxA_thermometer	TrxA 5' UTR thermometer	88	AACCTAATGTTGGTTAATGCTACATCAACTAGGTAGACACAATCCTTTGGAGTAGAACATGAGCGATAAAATTATTCATCTGAGTGAC
AKDOCOJB_02747	RF00083	GlmZ_SraJ	GlmZ RNA activator of glmS mRNA	217	GTAGATGCTCATCCCACTTCTTATGACAGCTTAGTCTTCATAAACCCAGGGATGATGCAGAGCCAATTTTAGGGTGCCTATTGTCCATGTAAACGATGTTGAGCGGTAACCAATCCTCCTTTCATCACATACCGGGCGTAACGTTGAGTGAGGCACCAATCTGCTGACTGTAGACCTGATATTTTATGACACTTGCTTAATCGGCAAGTGTTTTTTT
AKDOCOJB_02773	RF02770	Ysr224_9	Yersinia sRNA 224	107	GAGGTTAATGACAAAGTGCTCGTTGCGGTGAAAACCGGCAGATCGTCAAGACGCCGTGAATACGTCCTTGTCGGCGCGTTCCGCGCCATCCCTGGCGCGGACGCTTG
AKDOCOJB_02846	RF00021	Spot_42	Spot 42 RNA	119	AGTTACAGACGTAGGGTACAGAGGTAAGATGTTCTATCTTTCAGACCTTTTACTTCACGTAATCGGATTTGGCTGAATATTTAGCCGCCCCAGTCATTTATTGACTGGGGCGTTTTTTA
AKDOCOJB_02848	RF02767	Ysr186_sR026_CsrC	Yersinia sRNA 186/sR026/CsrC	236	AGTCAGGATAGTGGCTTTTGAGCCGGATAAAAAAAAGAATACATTAATACCTGAACAGAGCGATGCAAAGGAAAGTGAGTTGGAGCAGTGGTTTCAGGGATCGAATCAGCATGGAACGCAGTTTAGGTAAGGGATAAATAGGGATGTTGTACGAGTGCATGGAGTGCGCTGTAAGGATATCCTTCCGCAGAAGGTGCGAAAAAAGGCGACAGGTTAACCTGCCGCCTTTTTTCTTT
AKDOCOJB_02853	RF02766	Ysr49	Yersinia sRNA 49	126	ATTTATACCCAATAGATTTCAAGGCGTAGGAAGGCGGTGAACGAGAGTAGCCAACACATCTACAATTTGAAAGCTGACGGGTTGTTGCCGTGGAAACTTTTGGCCCATCTTACGATGGGCTTTTTT
AKDOCOJB_02880	RF02770	Ysr224_8	Yersinia sRNA 224	107	GAGGTTAATGACAAAGTACTCGCTGCGGTGAAAACCGGCAGATCGTCAAGACGCCGTGAATACGTCCTTGTCGGCTCGTTCCGCGCCATCCCTGGCGCGGACGTTTG
AKDOCOJB_02924	RF02401	ClpQY_promoter	ClpQY promoter	65	CCCCGTCTTGTGTTGAACAACACAAGACGGGGACTCATTCCGTCTGCAACGAGGGTTCGCTCGTG
AKDOCOJB_02956	RF00174	Cobalamin	Cobalamin riboswitch	243	ATCGTAGCATTGCCGTCCGGCCTCGAACTGAGAGTGAAAAGGGAATCTGGTGTAAATCCAGAGCTGACGCGCAGCGGTAAGGGGAAGTCACGGCGATAGTTTATCTACAGACACTGTCCATAACGGATGGGAAGTCATCGCCCGGTATTGTGTTACTTCATCTATTAAAGGTGTGCACTTTAATGTAGATGTTGACGCAATACATCCCAAGCCCGAAAACCTGCCGGTATTACGTCGCAATAT
AKDOCOJB_02963	RF00022	GcvB	GcvB RNA	201	ACTTCCCAAGCCGGAACGAAAAGCAGGTTTAGTCTCCAGGTACTAAAGTGCTTTTGGCTTTGTGGGTGTGATGTTGTGTTTGCAAATGGTCTGGTATGCCAGACATAGTAGCTAAGCTACTGTTTTTTCACTTCCTGTACATTTACCCTGTCTGTCCATAGTGATTTTATGCAGCACCGCCTGATAGCGGTGCTTTTTTTT
AKDOCOJB_02986	RF00079	OmrA-B	OmrA-B family	93	CCCAGAGGTATTAATGGGTGAGTAATCAACATACGCTGTGTTTGAGCCAGTTTTTTATTTACACCGACCTACGCAGATGCGTAGGTTTTTTTT
AKDOCOJB_02987	RF02770	Ysr224_7	Yersinia sRNA 224	107	GAGGTTAATGACAAAGTGCTCGCTGCGGTGAAAACCGGCAGATCGTCAAGATGCCGTGAATACGTCCTTGTCGGCTCGTTCCGCGCCATCCCTGACGCGGACGCTTA
AKDOCOJB_03060	RF02770	Ysr224_6	Yersinia sRNA 224	107	GAGGTTAATGACAAAGTGCTCGCTGCAGTGAAAACAGGTGGATCGTCAAGACACCGTGAATACGTCCTTGTCAGCTCCTTCCACGCTATCCCTGGCGCGGGCGTTTG
AKDOCOJB_03068	RF02770	Ysr224_5	Yersinia sRNA 224	107	GAGGTTAATGACAAAGTGCTCGCCGTGGCGAAAACCGTCAGATCGTCAAGACGCCGTGAATACATCCTTGTAGGCTCGTTCCGTGCCATACCTGGCGCAAACGCTTG
AKDOCOJB_03094	RF02770	Ysr224_1	Yersinia sRNA 224	109	GAGGTTAATGACAAAGTGCTCGCAGTGGTGCGCAAACAGGCAGATCGTCAAGATGTCGTGAATACGTCCTGGTAGGCTCGTTCCGCGCCATCCCTGGTGCGGACGCTTG
AKDOCOJB_03098	RF00050	FMN	FMN riboswitch (RFN element)	184	GCTTATTCTCAGGGCGGGGTGAAAGTCCCCACCGGCGGTAAACCGTGATCAGGTACTTTATGTGCTGCATTGTGGAAGCCCGCGAGCGCTCACACTGGGTGGTTAATTCGACTCAGTGTAGAGGTCAGCAGATCCGGTGTGATTCCGGGGCCGACGGTTATAGTCCGGATGGGAGAGAGTAACG
AKDOCOJB_03137	RF02770	Ysr224_4	Yersinia sRNA 224	107	GAGGTTAATGACCAAATGCTCGCCGCGGTGAAAACCGGCAGATCGTCCAGACACCGTGAATACGTCCTTGTCGGCTCGTTCCGCGCCATCCTTGGCGCGGATGCTTG
AKDOCOJB_03220	RF00391	RtT_6	RtT RNA	125	TATCCTAATGACACTTGCTACGAACCGAGTGGTCGGAAGTTCGAGCCGAGCGTAGCGAGACAACGTTGCTTTAGCAACGGCCCGAAGGGCGAGGCGCTAGCCGAGTCATCTTCCTGGGTGCACCA
AKDOCOJB_03224	RF00078	MicA	MicA sRNA	72	GAAAGACGCGCATTTGTTATCATCATCCCTGTCTACAGTGATGTTATTTGGCCACATTGATTGTGGCCTTTT
AKDOCOJB_03226	RF02770	Ysr224_3	Yersinia sRNA 224	107	GAGGTTAATGACGAAGTGCTAGCTGCGGTGAAAACCGGCAGATCGTCAAGACGCCGTGAATACGTCCTTGTAGGCTCGTTCCGCGCCATCCCTGGCGCGGACGCTTG
AKDOCOJB_03240	RF01859	Phe_leader_1	Phenylalanine leader peptide	125	CATGAACCACAAAGTGTTTTTCTTCGCATTCTTTTTTACCTTCCCCTGATTGGGAGGCGTTTCGTCGTGTGATAAAGAATGCGAAGACGAACAAACAAGCCTCCCAAGCGGGAGGCTTTTTTTAT
AKDOCOJB_03245	RF02768	Ysr155(RyfD)	Yersinia sRNA 155(RyfD)	140	CAAGACGGTCCACTGACGCATACCGCAAAACTCAAATATACTTGTTAAGACAACCTTGAAAACTTGAGGGGTGACCTCATTTAATCTCCAGTAGCAGTCTTGACATGTATTGGAGGTGTTATGCGTTTGGATCGTCTTAC
AKDOCOJB_03321	RF02849	Ysr197	Yersinia sRNA 197	251	AAAGCGTAAATAATCAGCAAACAGAATAAAGTTTACGATAAACCCTTGCCATTCTGAAGCAGCTCCCTATAATGCGCATCCATCGACACGGCGCTGTGAGCAACTTCACAGAGTGGCCGGGGAGAGCAGAGAAAATTAACGAATTAAGTTGTTGACTCTGTAGCGGGAAAGCGTAATATGCACCTCCCGCGTTACCGTAAGATTCGCCGCAAGCGAACAGGTAACGAACGCTCTTTAACAATTTATCAGAC
AKDOCOJB_03357	RF00127	t44	t44 RNA	115	ACTCATATGTGTAAATAACACACACGTGTCGGCACATTCACCGGGGTGCCCTAAAGCCACTGTCTTATTGCGGAGGCTTGTGGGGTCGGTGTTATGGGACACGTGGAGGCATAAC
AKDOCOJB_03365	RF00018	CsrB	CsrB/RsmB RNA family	320	GAGCCGGTTGGAAAGGAACAGCATCGGGATGATGTGGCTTCAGGATGAAGAATCAGGGATTGCTCAGGATGAGTGAAGGGACGTTTTAGGATGAAACAAGGGACACCTCCAGGATGGAGACAGGGAGCCAGTAACGGATTATTGGTGGGTTAGGAAGACCTAAGGATTAACACTTGGATGGTGTAGGAAAATGCGAAGGATTGCTGGTTAGGATAACCGCAGGAAAAGTTTTCAAGGATTGAGCAGGGAGCATCAATTTAGCTGGATTGCTATAAAACGAATAGAGGGGTACTGGTTAAACAGTACCCCTTTTTTTTGTA
AKDOCOJB_03433	RF00630	P26	Pseudomonas sRNA P26	61	AGCTTTCAGTTTGCAGCCTAACTTTATAGGCTGATGGCTGGTGACTTTTAGTCACCAGCCT
AKDOCOJB_03442	RF00059	TPP_1	TPP riboswitch (THI element)	126	GGTCTCTTGTCGGAGTGCCTAGCGCGCGCTTTTTTATAAAGCAACGCGCAGGCTGAGACCGTTAATTCGGGATCCGCGGAACCTGATCGGGTTAGTACCCGCGAAGGGAACAAGAGTAATTTATCG
AKDOCOJB_03468	RF01830	StyR-44_3	Salmonella enterica Typhi npcRNA 44	134	CTTTAACAATCTGGAACAAGCTGAAAATTGAAACGATACAGCTGAAACTTGTCTCTCCGTAGCAGTACTGAGACAAGGAGTACCCTGTATCAGAGTCTCTCAAATAATTGCAATGCGATGTGTTTATCCTTTGT
AKDOCOJB_03475	RF00383	IS1222_FSE	Insertion sequence IS1222 ribosomal frameshifting element	118	GGCGCTTCAGGTGGCTCTGGGGCGAAAGTACTGACGACAGACCAGAAGCGGGAAGCCGTGGTGTTGATGTGTGATGCGACCGGTCTGTCGCAACGTCGTGCCTGCAGGCTTACAGGTT
AKDOCOJB_03482	RF00391	RtT_3	RtT RNA	126	ATACTGCACGATTCGTGTGGGTGAGATCCTGCGTTCAGGTTCGAGCCGAGCGAAGCGAGACAGCAACGCGAACGCGTTGACCCGAAGGGCGAGGCCAACGGCCGAGTCATCCCGCACGACCCACCA
AKDOCOJB_03483	RF01830	StyR-44_2	Salmonella enterica Typhi npcRNA 44	134	CTTTAACAATCTGGAACAAGCTGAAAATTGAAACGATACAGCTGAAACTTGTCTCTCCGTAGCAGTACTGAGATAAGGAGTACCCTGTATCAGAGTCTCTCAAATAATTGCAATGCGATGTGTTTATCCTTTGT
AKDOCOJB_03485	RF01830	StyR-44_1	Salmonella enterica Typhi npcRNA 44	134	CTTTAACAATCTGGAACAAGCTGAAAATTGAAACGATACAGCTGAAACTTGTCTCTCCGTAGCAGTACTGAGACAAGGAGTACCCTGTATCAGAGTCTCTCAAATAATTGCAATGCGATGTGTTTATCCTTTGT

## Sheet: Table S1 DEG_comparisons
gene_id	accession	product	Note	baseMean	log2FoldChange	abs	lfcSE	stat	pvalue	padj	significant	Comparison
AKDOCOJB_01633	RF00140	Alpha_RBS	Alpha operon ribosome binding site	241.159	1.55695	1.55695	0.178993	8.69837	3.3668e-18	2.44093e-17	Significant	4hvs12h
AKDOCOJB_01633	RF00140	Alpha_RBS	Alpha operon ribosome binding site	241.159	1.41267	1.41267	0.180889	7.80956	5.7388e-15	1.79919e-14	Not significant	0hvs12h
AKDOCOJB_01633	RF00140	Alpha_RBS	Alpha operon ribosome binding site	241.159	1.14594	1.14594	0.174791	6.55604	5.5256e-11	2.9135e-10	Not significant	4hvs24h
AKDOCOJB_01633	RF00140	Alpha_RBS	Alpha operon ribosome binding site	241.159	1.00165	1.00165	0.176732	5.66763	1.44783e-08	3.11016e-08	Not significant	0hvs24h
AKDOCOJB_01633	RF00140	Alpha_RBS	Alpha operon ribosome binding site	241.159	0.928621	0.928621	0.174809	5.3122	1.0831e-07	1.79486e-06	Not significant	4hvs6h
AKDOCOJB_01633	RF00140	Alpha_RBS	Alpha operon ribosome binding site	241.159	0.784339	0.784339	0.17675	4.43755	9.09874e-06	1.55214e-05	Not significant	0hvs6h
AKDOCOJB_01633	RF00140	Alpha_RBS	Alpha operon ribosome binding site	241.159	0.628328	0.628328	0.183128	3.43109	0.000601167	0.00205104	Not significant	6hvs12h
AKDOCOJB_01633	RF00140	Alpha_RBS	Alpha operon ribosome binding site	241.159	-0.411013	0.411013	0.183111	-2.24462	0.0247926	0.0653624	Not significant	12hvs24h
AKDOCOJB_01633	RF00140	Alpha_RBS	Alpha operon ribosome binding site	241.159	0.217315	0.217315	0.179023	1.21389	0.224788	0.347672	Not significant	6hvs24h
AKDOCOJB_01633	RF00140	Alpha_RBS	Alpha operon ribosome binding site	241.159	-0.144282	0.144282	0.172463	-0.836598	0.402818	0.4367	Not significant	0hvs4h
AKDOCOJB_02419	RF00081	ArcZ	ArcZ RNA	267539	-2.26616	2.26616	0.258835	-8.75524	2.03677e-18	1.5751e-17	Significant	4hvs12h
AKDOCOJB_02419	RF00081	ArcZ	ArcZ RNA	267539	-2.87344	2.87344	0.25893	-11.0973	1.2924e-28	1.07085e-27	Significant	0hvs4h
AKDOCOJB_02419	RF00081	ArcZ	ArcZ RNA	267539	-3.88634	3.88634	0.258924	-15.0096	6.35381e-51	1.05292e-49	Significant	0hvs24h
AKDOCOJB_02419	RF00081	ArcZ	ArcZ RNA	267539	-3.99482	3.99482	0.258924	-15.4285	1.05234e-53	1.74387e-52	Significant	0hvs6h
AKDOCOJB_02419	RF00081	ArcZ	ArcZ RNA	267539	-5.13959	5.13959	0.258921	-19.85	1.10138e-87	2.12933e-86	Significant	0hvs12h
AKDOCOJB_02419	RF00081	ArcZ	ArcZ RNA	267539	1.25326	1.25326	0.258828	4.84204	1.28511e-06	1.06481e-05	Not significant	12hvs24h
AKDOCOJB_02419	RF00081	ArcZ	ArcZ RNA	267539	-1.14478	1.14478	0.258828	-4.42292	9.73753e-06	4.9111e-05	Not significant	6hvs12h
AKDOCOJB_02419	RF00081	ArcZ	ArcZ RNA	267539	-1.12138	1.12138	0.258837	-4.33238	1.47508e-05	9.50606e-05	Not significant	4hvs6h
AKDOCOJB_02419	RF00081	ArcZ	ArcZ RNA	267539	-1.0129	1.0129	0.258837	-3.91328	9.10503e-05	0.000240042	Not significant	4hvs24h
AKDOCOJB_02419	RF00081	ArcZ	ArcZ RNA	267539	0.108479	0.108479	0.258831	0.419111	0.675135	0.732737	Not significant	6hvs24h
AKDOCOJB_01411	RF02674	AsdA	antisense RNA of dnaA mRNA	141.644	1.08619	1.08619	0.270955	4.00876	6.10394e-05	0.000168585	Not significant	4hvs24h
AKDOCOJB_01411	RF02674	AsdA	antisense RNA of dnaA mRNA	141.644	0.754966	0.754966	0.269338	2.80304	0.00506239	0.0108748	Not significant	4hvs12h
AKDOCOJB_01411	RF02674	AsdA	antisense RNA of dnaA mRNA	141.644	-0.668433	0.668433	0.272544	-2.45257	0.0141841	0.020982	Not significant	0hvs4h
AKDOCOJB_01411	RF02674	AsdA	antisense RNA of dnaA mRNA	141.644	0.719021	0.719021	0.269882	2.6642	0.00771708	0.0223795	Not significant	4hvs6h
AKDOCOJB_01411	RF02674	AsdA	antisense RNA of dnaA mRNA	141.644	0.417758	0.417758	0.276855	1.50894	0.131314	0.14507	Not significant	0hvs24h
AKDOCOJB_01411	RF02674	AsdA	antisense RNA of dnaA mRNA	141.644	0.36717	0.36717	0.274234	1.33889	0.180606	0.290976	Not significant	6hvs24h
AKDOCOJB_01411	RF02674	AsdA	antisense RNA of dnaA mRNA	141.644	0.331225	0.331225	0.273699	1.21018	0.226211	0.354601	Not significant	12hvs24h
AKDOCOJB_01411	RF02674	AsdA	antisense RNA of dnaA mRNA	141.644	0.0865326	0.0865326	0.275273	0.314351	0.753254	0.773252	Not significant	0hvs12h
AKDOCOJB_01411	RF02674	AsdA	antisense RNA of dnaA mRNA	141.644	0.0505875	0.0505875	0.275805	0.183418	0.85447	0.861901	Not significant	0hvs6h
AKDOCOJB_01411	RF02674	AsdA	antisense RNA of dnaA mRNA	141.644	0.0359451	0.0359451	0.272638	0.131842	0.895109	0.956155	Not significant	6hvs12h
AKDOCOJB_01759	RF00169	Bacteria_small_SRP	Bacterial small signal recognition particle RNA	13297.4	-1.60393	1.60393	0.202135	-7.93492	2.10624e-15	1.22162e-14	Significant	4hvs12h
AKDOCOJB_01759	RF00169	Bacteria_small_SRP	Bacterial small signal recognition particle RNA	13297.4	-1.61717	1.61717	0.20213	-8.00065	1.23767e-15	9.57135e-15	Significant	4hvs24h
AKDOCOJB_01759	RF00169	Bacteria_small_SRP	Bacterial small signal recognition particle RNA	13297.4	-1.26794	1.26794	0.202118	-6.27328	3.53511e-10	8.24133e-10	Not significant	0hvs24h
AKDOCOJB_01759	RF00169	Bacteria_small_SRP	Bacterial small signal recognition particle RNA	13297.4	-1.2547	1.2547	0.202123	-6.2076	5.37992e-10	1.27361e-09	Not significant	0hvs12h
AKDOCOJB_01759	RF00169	Bacteria_small_SRP	Bacterial small signal recognition particle RNA	13297.4	-1.07644	1.07644	0.202029	-5.32815	9.92194e-08	6.05761e-07	Not significant	6hvs24h
AKDOCOJB_01759	RF00169	Bacteria_small_SRP	Bacterial small signal recognition particle RNA	13297.4	-1.0632	1.0632	0.202035	-5.26246	1.4214e-07	8.67801e-07	Not significant	6hvs12h
AKDOCOJB_01759	RF00169	Bacteria_small_SRP	Bacterial small signal recognition particle RNA	13297.4	-0.540727	0.540727	0.202232	-2.6738	0.00749975	0.022307	Not significant	4hvs6h
AKDOCOJB_01759	RF00169	Bacteria_small_SRP	Bacterial small signal recognition particle RNA	13297.4	0.349227	0.349227	0.20232	1.72611	0.0843272	0.106326	Not significant	0hvs4h
AKDOCOJB_01759	RF00169	Bacteria_small_SRP	Bacterial small signal recognition particle RNA	13297.4	-0.1915	0.1915	0.20222	-0.946989	0.343645	0.376064	Not significant	0hvs6h
AKDOCOJB_01759	RF00169	Bacteria_small_SRP	Bacterial small signal recognition particle RNA	13297.4	-0.0132434	0.0132434	0.201933	-0.0655834	0.94771	0.95595	Not significant	12hvs24h
AKDOCOJB_02924	RF02401	ClpQY_promoter	ClpQY promoter	6023.59	1.76153	1.76153	0.212317	8.29671	1.07034e-16	1.55199e-15	Significant	6hvs24h
AKDOCOJB_02924	RF02401	ClpQY_promoter	ClpQY promoter	6023.59	2.70113	2.70113	0.2129	12.6873	6.95184e-37	4.03207e-35	Significant	6hvs12h
AKDOCOJB_02924	RF02401	ClpQY_promoter	ClpQY promoter	6023.59	2.76335	2.76335	0.21223	13.0206	9.34543e-39	1.08407e-36	Significant	4hvs24h
AKDOCOJB_02924	RF02401	ClpQY_promoter	ClpQY promoter	6023.59	-3.18618	3.18618	0.214051	-14.8851	4.11759e-50	5.30712e-49	Significant	0hvs6h
AKDOCOJB_02924	RF02401	ClpQY_promoter	ClpQY promoter	6023.59	3.70295	3.70295	0.212813	17.4	8.24392e-68	9.56294e-66	Significant	4hvs12h
AKDOCOJB_02924	RF02401	ClpQY_promoter	ClpQY promoter	6023.59	-4.188	4.188	0.213964	-19.5733	2.61024e-85	7.5697e-84	Significant	0hvs4h
AKDOCOJB_02924	RF02401	ClpQY_promoter	ClpQY promoter	6023.59	-1.42464	1.42464	0.214418	-6.64423	3.04799e-11	8.0356e-11	Not significant	0hvs24h
AKDOCOJB_02924	RF02401	ClpQY_promoter	ClpQY promoter	6023.59	1.00182	1.00182	0.211859	4.72871	2.2595e-06	1.74734e-05	Not significant	4hvs6h
AKDOCOJB_02924	RF02401	ClpQY_promoter	ClpQY promoter	6023.59	-0.9396	0.9396	0.213269	-4.4057	1.05441e-05	7.19481e-05	Not significant	12hvs24h
AKDOCOJB_02924	RF02401	ClpQY_promoter	ClpQY promoter	6023.59	-0.485044	0.485044	0.214995	-2.25607	0.0240665	0.0300184	Not significant	0hvs12h
AKDOCOJB_02956	RF00174	Cobalamin	Cobalamin riboswitch	788.214	1.46745	1.46745	0.148871	9.85721	6.37975e-23	3.36387e-22	Not significant	0hvs12h
AKDOCOJB_02956	RF00174	Cobalamin	Cobalamin riboswitch	788.214	1.26222	1.26222	0.148745	8.48584	2.14165e-17	1.38018e-16	Not significant	4hvs12h
AKDOCOJB_02956	RF00174	Cobalamin	Cobalamin riboswitch	788.214	1.1939	1.1939	0.148399	8.04523	8.60815e-16	3.56623e-15	Not significant	0hvs6h
AKDOCOJB_02956	RF00174	Cobalamin	Cobalamin riboswitch	788.214	1.1822	1.1822	0.147796	7.99886	1.25581e-15	4.69916e-15	Not significant	0hvs24h
AKDOCOJB_02956	RF00174	Cobalamin	Cobalamin riboswitch	788.214	0.976973	0.976973	0.147669	6.61596	3.69152e-11	2.03913e-10	Not significant	4hvs24h
AKDOCOJB_02956	RF00174	Cobalamin	Cobalamin riboswitch	788.214	0.988676	0.988676	0.148272	6.66797	2.5936e-11	7.52144e-10	Not significant	4hvs6h
AKDOCOJB_02956	RF00174	Cobalamin	Cobalamin riboswitch	788.214	-0.28525	0.28525	0.150023	-1.90138	0.057252	0.118593	Not significant	12hvs24h
AKDOCOJB_02956	RF00174	Cobalamin	Cobalamin riboswitch	788.214	0.273547	0.273547	0.150616	1.81619	0.069342	0.125682	Not significant	6hvs12h
AKDOCOJB_02956	RF00174	Cobalamin	Cobalamin riboswitch	788.214	0.205229	0.205229	0.146499	1.40089	0.161247	0.192993	Not significant	0hvs4h
AKDOCOJB_02956	RF00174	Cobalamin	Cobalamin riboswitch	788.214	-0.011703	0.011703	0.149554	-0.0782528	0.937627	0.960452	Not significant	6hvs24h
AKDOCOJB_01852	RF01766	cspA	cspA thermoregulator	1016.62	-1.52061	1.52061	0.246672	-6.16448	7.07142e-10	3.28114e-09	Significant	4hvs24h
AKDOCOJB_00876	RF01766	cspA	cspA thermoregulator	470.651	1.52459	1.52459	0.192731	7.91047	2.5641e-15	1.48718e-13	Significant	4hvs6h
AKDOCOJB_00876	RF01766	cspA	cspA thermoregulator	470.651	1.61964	1.61964	0.192205	8.42662	3.55788e-17	2.17218e-16	Significant	4hvs12h
AKDOCOJB_01852	RF01766	cspA	cspA thermoregulator	1016.62	-1.68736	1.68736	0.246634	-6.84154	7.83482e-12	4.13109e-11	Significant	4hvs12h
AKDOCOJB_01003	RF01766	cspA	cspA thermoregulator	3553.18	-1.76535	1.76535	0.206766	-8.53791	1.36672e-17	9.32583e-17	Significant	4hvs12h
AKDOCOJB_01003	RF01766	cspA	cspA thermoregulator	3553.18	-1.8543	1.8543	0.20714	-8.95192	3.49363e-19	8.10523e-18	Significant	6hvs24h
AKDOCOJB_01852	RF01766	cspA	cspA thermoregulator	1016.62	-1.85659	1.85659	0.253696	-7.31819	2.51344e-13	8.09888e-13	Significant	0hvs6h
AKDOCOJB_00851	RF01766	cspA	cspA thermoregulator	6244.04	-1.90225	1.90225	0.173599	-10.9577	6.1012e-28	4.42337e-27	Significant	0hvs4h
AKDOCOJB_01003	RF01766	cspA	cspA thermoregulator	3553.18	2.04272	2.04272	0.206822	9.87673	5.25199e-23	3.04615e-22	Significant	0hvs4h
AKDOCOJB_02688	RF01766	cspA	cspA thermoregulator	911.574	2.11427	2.11427	0.320635	6.59401	4.28099e-11	1.07955e-10	Significant	0hvs24h
AKDOCOJB_01003	RF01766	cspA	cspA thermoregulator	3553.18	-2.21615	2.21615	0.207077	-10.702	9.95725e-27	2.31008e-25	Significant	6hvs12h
AKDOCOJB_00851	RF01766	cspA	cspA thermoregulator	6244.04	-2.32221	2.32221	0.173466	-13.3871	7.19343e-41	6.95365e-40	Significant	0hvs24h
AKDOCOJB_00851	RF01766	cspA	cspA thermoregulator	6244.04	-2.39485	2.39485	0.173469	-13.8057	2.35593e-43	1.82192e-42	Significant	0hvs12h
AKDOCOJB_02688	RF01766	cspA	cspA thermoregulator	911.574	2.44945	2.44945	0.321235	7.62509	2.4386e-14	7.07193e-14	Significant	0hvs12h
AKDOCOJB_02688	RF01766	cspA	cspA thermoregulator	911.574	2.46721	2.46721	0.32147	7.67478	1.65707e-14	6.35206e-14	Significant	0hvs6h
AKDOCOJB_01003	RF01766	cspA	cspA thermoregulator	3553.18	2.49352	2.49352	0.207133	12.0383	2.23636e-33	1.85298e-32	Significant	0hvs6h
AKDOCOJB_00878	RF01766	cspA	cspA thermoregulator	544.185	2.67689	2.67689	0.223721	11.9653	5.40118e-33	5.22114e-32	Significant	0hvs4h
AKDOCOJB_00878	RF01766	cspA	cspA thermoregulator	544.185	2.77053	2.77053	0.22285	12.4322	1.74677e-35	1.26641e-34	Significant	0hvs24h
AKDOCOJB_01852	RF01766	cspA	cspA thermoregulator	1016.62	-2.96565	2.96565	0.25264	-11.7386	8.07875e-32	5.51256e-31	Significant	0hvs24h
AKDOCOJB_01852	RF01766	cspA	cspA thermoregulator	1016.62	-3.1324	3.1324	0.252603	-12.4005	2.59749e-35	1.77241e-34	Significant	0hvs12h
AKDOCOJB_00195	RF01766	cspA	cspA thermoregulator	346.692	3.39282	3.39282	0.136834	24.7952	1.01018e-135	5.85903e-134	Significant	0hvs4h
AKDOCOJB_00195	RF01766	cspA	cspA thermoregulator	346.692	3.52489	3.52489	0.137029	25.7237	6.35446e-146	3.68559e-144	Significant	0hvs6h
AKDOCOJB_00195	RF01766	cspA	cspA thermoregulator	346.692	3.56627	3.56627	0.134183	26.5777	1.22922e-155	7.12949e-154	Significant	0hvs24h
AKDOCOJB_00195	RF01766	cspA	cspA thermoregulator	346.692	3.66034	3.66034	0.137321	26.6554	1.54801e-156	8.97848e-155	Significant	0hvs12h
AKDOCOJB_00878	RF01766	cspA	cspA thermoregulator	544.185	3.67801	3.67801	0.227663	16.1555	1.03918e-58	1.33938e-57	Significant	0hvs12h
AKDOCOJB_00878	RF01766	cspA	cspA thermoregulator	544.185	3.72019	3.72019	0.228782	16.2609	1.87062e-59	3.61654e-58	Significant	0hvs6h
AKDOCOJB_00876	RF01766	cspA	cspA thermoregulator	470.651	3.85426	3.85426	0.153966	25.0333	2.65699e-138	3.08211e-136	Significant	0hvs4h
AKDOCOJB_00876	RF01766	cspA	cspA thermoregulator	470.651	5.07879	5.07879	0.167392	30.3406	3.34111e-202	3.87569e-200	Significant	0hvs24h
AKDOCOJB_00876	RF01766	cspA	cspA thermoregulator	470.651	5.37886	5.37886	0.179835	29.9099	1.46406e-196	1.6983e-194	Significant	0hvs6h
AKDOCOJB_00876	RF01766	cspA	cspA thermoregulator	470.651	5.4739	5.4739	0.179271	30.5342	9.17498e-205	1.0643e-202	Significant	0hvs12h
AKDOCOJB_00851	RF01766	cspA	cspA thermoregulator	6244.04	-1.48164	1.48164	0.173675	-8.53113	1.44921e-17	7.00453e-17	Not significant	0hvs6h
AKDOCOJB_01003	RF01766	cspA	cspA thermoregulator	3553.18	-1.4035	1.4035	0.206829	-6.78581	1.15434e-11	7.43906e-11	Not significant	4hvs24h
AKDOCOJB_00876	RF01766	cspA	cspA thermoregulator	470.651	1.22452	1.22452	0.181176	6.75876	1.39175e-11	8.49699e-11	Not significant	4hvs24h
AKDOCOJB_01852	RF01766	cspA	cspA thermoregulator	1016.62	-1.44504	1.44504	0.254478	-5.67844	1.35927e-08	3.50391e-08	Not significant	0hvs4h
AKDOCOJB_00851	RF01766	cspA	cspA thermoregulator	6244.04	-0.913204	0.913204	0.172377	-5.29773	1.17253e-07	7.55631e-07	Not significant	6hvs12h
AKDOCOJB_01852	RF01766	cspA	cspA thermoregulator	1016.62	-1.2758	1.2758	0.245827	-5.18985	2.10469e-07	1.16259e-06	Not significant	6hvs12h
AKDOCOJB_00851	RF01766	cspA	cspA thermoregulator	6244.04	-0.840568	0.840568	0.172374	-4.87641	1.08036e-06	5.96768e-06	Not significant	6hvs24h
AKDOCOJB_01852	RF01766	cspA	cspA thermoregulator	1016.62	-1.10905	1.10905	0.245865	-4.51082	6.4577e-06	3.12122e-05	Not significant	6hvs24h
AKDOCOJB_00878	RF01766	cspA	cspA thermoregulator	544.185	1.00112	1.00112	0.232162	4.31216	1.61664e-05	5.00613e-05	Not significant	4hvs12h
AKDOCOJB_00878	RF01766	cspA	cspA thermoregulator	544.185	1.0433	1.0433	0.233259	4.47273	7.72285e-06	5.59907e-05	Not significant	4hvs6h
AKDOCOJB_02688	RF01766	cspA	cspA thermoregulator	911.574	1.32593	1.32593	0.320156	4.14151	3.45031e-05	6.56124e-05	Not significant	0hvs4h
AKDOCOJB_00878	RF01766	cspA	cspA thermoregulator	544.185	-0.949665	0.949665	0.232423	-4.08593	4.39004e-05	0.000188609	Not significant	6hvs24h
AKDOCOJB_00878	RF01766	cspA	cspA thermoregulator	544.185	-0.907483	0.907483	0.231322	-3.92302	8.74453e-05	0.000461075	Not significant	12hvs24h
AKDOCOJB_02688	RF01766	cspA	cspA thermoregulator	911.574	1.12352	1.12352	0.32189	3.49039	0.000482311	0.00130112	Not significant	4hvs12h
AKDOCOJB_02688	RF01766	cspA	cspA thermoregulator	911.574	1.14128	1.14128	0.322124	3.54299	0.000395624	0.00176509	Not significant	4hvs6h
AKDOCOJB_01003	RF01766	cspA	cspA thermoregulator	3553.18	0.639222	0.639222	0.205976	3.10339	0.00191318	0.00258057	Not significant	0hvs24h
AKDOCOJB_00851	RF01766	cspA	cspA thermoregulator	6244.04	-0.492598	0.492598	0.1723	-2.85895	0.00425042	0.00940349	Not significant	4hvs12h
AKDOCOJB_02688	RF01766	cspA	cspA thermoregulator	911.574	0.788345	0.788345	0.321291	2.45368	0.0141403	0.0264561	Not significant	4hvs24h
AKDOCOJB_00851	RF01766	cspA	cspA thermoregulator	6244.04	-0.419961	0.419961	0.172298	-2.43741	0.0147927	0.0272374	Not significant	4hvs24h
AKDOCOJB_00851	RF01766	cspA	cspA thermoregulator	6244.04	0.420606	0.420606	0.172508	2.43819	0.0147611	0.0389157	Not significant	4hvs6h
AKDOCOJB_01003	RF01766	cspA	cspA thermoregulator	3553.18	0.450799	0.450799	0.207982	2.1675	0.0301971	0.071487	Not significant	4hvs6h
AKDOCOJB_00876	RF01766	cspA	cspA thermoregulator	470.651	-0.395112	0.395112	0.203119	-1.94522	0.051748	0.115438	Not significant	12hvs24h
AKDOCOJB_00195	RF01766	cspA	cspA thermoregulator	346.692	0.267519	0.267519	0.155661	1.7186	0.0856868	0.125819	Not significant	4hvs12h
AKDOCOJB_01003	RF01766	cspA	cspA thermoregulator	3553.18	0.361847	0.361847	0.205919	1.75723	0.078879	0.157758	Not significant	12hvs24h
AKDOCOJB_01852	RF01766	cspA	cspA thermoregulator	1016.62	-0.411553	0.411553	0.247753	-1.66114	0.0966852	0.19337	Not significant	4hvs6h
AKDOCOJB_01003	RF01766	cspA	cspA thermoregulator	3553.18	0.277375	0.277375	0.205913	1.34705	0.177963	0.208523	Not significant	0hvs12h
AKDOCOJB_00876	RF01766	cspA	cspA thermoregulator	470.651	-0.30007	0.30007	0.203617	-1.4737	0.140563	0.243363	Not significant	6hvs24h
AKDOCOJB_00195	RF01766	cspA	cspA thermoregulator	346.692	0.173452	0.173452	0.1529	1.13441	0.256621	0.310084	Not significant	4hvs24h
AKDOCOJB_02688	RF01766	cspA	cspA thermoregulator	911.574	-0.352935	0.352935	0.3226	-1.09403	0.273941	0.402595	Not significant	6hvs24h
AKDOCOJB_02688	RF01766	cspA	cspA thermoregulator	911.574	-0.335178	0.335178	0.322367	-1.03974	0.29846	0.427425	Not significant	12hvs24h
AKDOCOJB_00195	RF01766	cspA	cspA thermoregulator	346.692	0.132073	0.132073	0.155404	0.849867	0.395399	0.535079	Not significant	4hvs6h
AKDOCOJB_00195	RF01766	cspA	cspA thermoregulator	346.692	0.135446	0.135446	0.155833	0.869179	0.384749	0.550999	Not significant	6hvs12h
AKDOCOJB_01852	RF01766	cspA	cspA thermoregulator	1016.62	0.166749	0.166749	0.244737	0.681341	0.495656	0.631825	Not significant	12hvs24h
AKDOCOJB_00195	RF01766	cspA	cspA thermoregulator	346.692	-0.0940674	0.0940674	0.153336	-0.613473	0.539564	0.680319	Not significant	12hvs24h
AKDOCOJB_00878	RF01766	cspA	cspA thermoregulator	544.185	0.0936368	0.0936368	0.227444	0.411692	0.680565	0.724271	Not significant	4hvs24h
AKDOCOJB_00851	RF01766	cspA	cspA thermoregulator	6244.04	0.0726363	0.0726363	0.172166	0.421896	0.673101	0.780797	Not significant	12hvs24h
AKDOCOJB_00876	RF01766	cspA	cspA thermoregulator	470.651	0.0950422	0.0950422	0.21349	0.445184	0.656187	0.81847	Not significant	6hvs12h
AKDOCOJB_00195	RF01766	cspA	cspA thermoregulator	346.692	0.041379	0.041379	0.153075	0.270319	0.786915	0.837451	Not significant	6hvs24h
AKDOCOJB_00878	RF01766	cspA	cspA thermoregulator	544.185	-0.0421827	0.0421827	0.237042	-0.177955	0.858759	0.939774	Not significant	6hvs12h
AKDOCOJB_02688	RF01766	cspA	cspA thermoregulator	911.574	-0.017757	0.017757	0.323197	-0.0549417	0.956185	0.974496	Not significant	6hvs12h
AKDOCOJB_03365	RF00018	CsrB	CsrB/RsmB RNA family	24354.8	-1.6931	1.6931	0.187499	-9.02991	1.71811e-19	8.66526e-19	Significant	0hvs4h
AKDOCOJB_03365	RF00018	CsrB	CsrB/RsmB RNA family	24354.8	-1.69957	1.69957	0.187496	-9.06458	1.25084e-19	6.59534e-19	Significant	0hvs6h
AKDOCOJB_03365	RF00018	CsrB	CsrB/RsmB RNA family	24354.8	2.04483	2.04483	0.187471	10.9075	1.06174e-27	2.46323e-26	Significant	4hvs24h
AKDOCOJB_03365	RF00018	CsrB	CsrB/RsmB RNA family	24354.8	2.0513	2.0513	0.187467	10.9422	7.24378e-28	4.20139e-26	Significant	6hvs24h
AKDOCOJB_03365	RF00018	CsrB	CsrB/RsmB RNA family	24354.8	2.89143	2.89143	0.187603	15.4125	1.34861e-53	7.82192e-52	Significant	4hvs12h
AKDOCOJB_03365	RF00018	CsrB	CsrB/RsmB RNA family	24354.8	2.8979	2.8979	0.187599	15.4473	7.8682e-54	9.12712e-52	Significant	6hvs12h
AKDOCOJB_03365	RF00018	CsrB	CsrB/RsmB RNA family	24354.8	1.19833	1.19833	0.187732	6.38318	1.73446e-10	4.28078e-10	Not significant	0hvs12h
AKDOCOJB_03365	RF00018	CsrB	CsrB/RsmB RNA family	24354.8	-0.846597	0.846597	0.187703	-4.5103	6.4737e-06	4.69343e-05	Not significant	12hvs24h
AKDOCOJB_03365	RF00018	CsrB	CsrB/RsmB RNA family	24354.8	0.351729	0.351729	0.1876	1.87489	0.0608083	0.0698392	Not significant	0hvs24h
AKDOCOJB_03365	RF00018	CsrB	CsrB/RsmB RNA family	24354.8	-0.00646713	0.00646713	0.187366	-0.034516	0.972466	0.980922	Not significant	4hvs6h
AKDOCOJB_01133	RF00112	CyaR_RyeE	CyaR/Rye RNA	13034.1	-1.86977	1.86977	0.276463	-6.76318	1.34994e-11	5.21978e-10	Significant	4hvs6h
AKDOCOJB_01133	RF00112	CyaR_RyeE	CyaR/Rye RNA	13034.1	-2.64416	2.64416	0.276419	-9.56577	1.1137e-21	1.07658e-20	Significant	4hvs12h
AKDOCOJB_01133	RF00112	CyaR_RyeE	CyaR/Rye RNA	13034.1	-2.75616	2.75616	0.276413	-9.97119	2.03773e-23	3.37681e-22	Significant	4hvs24h
AKDOCOJB_01133	RF00112	CyaR_RyeE	CyaR/Rye RNA	13034.1	-2.85243	2.85243	0.276992	-10.2979	7.20276e-25	4.39747e-24	Significant	0hvs6h
AKDOCOJB_01133	RF00112	CyaR_RyeE	CyaR/Rye RNA	13034.1	-3.62682	3.62682	0.276948	-13.0957	3.48555e-39	2.52702e-38	Significant	0hvs12h
AKDOCOJB_01133	RF00112	CyaR_RyeE	CyaR/Rye RNA	13034.1	-3.73882	3.73882	0.276942	-13.5004	1.55515e-41	1.63998e-40	Significant	0hvs24h
AKDOCOJB_01133	RF00112	CyaR_RyeE	CyaR/Rye RNA	13034.1	-0.982661	0.982661	0.277273	-3.54402	0.000394075	0.000662504	Not significant	0hvs4h
AKDOCOJB_01133	RF00112	CyaR_RyeE	CyaR/Rye RNA	13034.1	-0.886394	0.886394	0.276131	-3.21005	0.00132712	0.00416071	Not significant	6hvs24h
AKDOCOJB_01133	RF00112	CyaR_RyeE	CyaR/Rye RNA	13034.1	-0.774394	0.774394	0.276138	-2.80438	0.00504141	0.013291	Not significant	6hvs12h
AKDOCOJB_01133	RF00112	CyaR_RyeE	CyaR/Rye RNA	13034.1	-0.112	0.112	0.276087	-0.40567	0.684985	0.786716	Not significant	12hvs24h
AKDOCOJB_01779	RF00382	DnaX	DnaX ribosomal frameshifting element	486.444	1.55574	1.55574	0.211464	7.35701	1.88071e-13	6.23322e-13	Significant	0hvs24h
AKDOCOJB_01779	RF00382	DnaX	DnaX ribosomal frameshifting element	486.444	1.56071	1.56071	0.212106	7.35815	1.86483e-13	6.36237e-13	Significant	0hvs6h
AKDOCOJB_01779	RF00382	DnaX	DnaX ribosomal frameshifting element	486.444	1.96651	1.96651	0.213117	9.22738	2.77336e-20	1.14896e-19	Significant	0hvs12h
AKDOCOJB_01779	RF00382	DnaX	DnaX ribosomal frameshifting element	486.444	1.28463	1.28463	0.211633	6.07007	1.27851e-09	4.00829e-09	Not significant	0hvs4h
AKDOCOJB_01779	RF00382	DnaX	DnaX ribosomal frameshifting element	486.444	0.681883	0.681883	0.215165	3.16912	0.00152902	0.00377376	Not significant	4hvs12h
AKDOCOJB_01779	RF00382	DnaX	DnaX ribosomal frameshifting element	486.444	0.405803	0.405803	0.21563	1.88194	0.0598444	0.11019	Not significant	6hvs12h
AKDOCOJB_01779	RF00382	DnaX	DnaX ribosomal frameshifting element	486.444	-0.410772	0.410772	0.214998	-1.91059	0.0560579	0.118593	Not significant	12hvs24h
AKDOCOJB_01779	RF00382	DnaX	DnaX ribosomal frameshifting element	486.444	0.271111	0.271111	0.213527	1.26968	0.204199	0.257469	Not significant	4hvs24h
AKDOCOJB_01779	RF00382	DnaX	DnaX ribosomal frameshifting element	486.444	0.27608	0.27608	0.214164	1.28911	0.197361	0.309376	Not significant	4hvs6h
AKDOCOJB_01779	RF00382	DnaX	DnaX ribosomal frameshifting element	486.444	-0.0049692	0.0049692	0.213996	-0.023221	0.981474	0.981474	Not significant	6hvs24h
AKDOCOJB_01445	RF02778	FdoG1_thermometer	FdoG-1 5' UTR thermometer	654.648	-0.602354	0.602354	0.150952	-3.99038	6.59682e-05	0.00010341	Not significant	0hvs24h
AKDOCOJB_01445	RF02778	FdoG1_thermometer	FdoG-1 5' UTR thermometer	654.648	-0.390388	0.390388	0.151541	-2.57613	0.00999137	0.0131704	Not significant	0hvs12h
AKDOCOJB_01445	RF02778	FdoG1_thermometer	FdoG-1 5' UTR thermometer	654.648	-0.338998	0.338998	0.151927	-2.23131	0.0256603	0.0342138	Not significant	0hvs6h
AKDOCOJB_01445	RF02778	FdoG1_thermometer	FdoG-1 5' UTR thermometer	654.648	-0.332787	0.332787	0.152244	-2.18589	0.028824	0.0393363	Not significant	0hvs4h
AKDOCOJB_01445	RF02778	FdoG1_thermometer	FdoG-1 5' UTR thermometer	654.648	-0.269567	0.269567	0.148917	-1.81018	0.0702674	0.105857	Not significant	4hvs24h
AKDOCOJB_01445	RF02778	FdoG1_thermometer	FdoG-1 5' UTR thermometer	654.648	-0.263356	0.263356	0.148594	-1.77232	0.0763408	0.145173	Not significant	6hvs24h
AKDOCOJB_01445	RF02778	FdoG1_thermometer	FdoG-1 5' UTR thermometer	654.648	-0.211966	0.211966	0.148198	-1.43028	0.152636	0.268269	Not significant	12hvs24h
AKDOCOJB_01445	RF02778	FdoG1_thermometer	FdoG-1 5' UTR thermometer	654.648	-0.0576013	0.0576013	0.149514	-0.385257	0.700047	0.780822	Not significant	4hvs12h
AKDOCOJB_01445	RF02778	FdoG1_thermometer	FdoG-1 5' UTR thermometer	654.648	-0.0513905	0.0513905	0.149192	-0.344459	0.730501	0.885551	Not significant	6hvs12h
AKDOCOJB_01445	RF02778	FdoG1_thermometer	FdoG-1 5' UTR thermometer	654.648	-0.00621077	0.00621077	0.149906	-0.0414311	0.966952	0.980922	Not significant	4hvs6h
AKDOCOJB_01855	RF01734	Fluoride	Fluoride riboswitch	26.6737	-0.754763	0.754763	0.464132	-1.62618	0.103911	0.115901	Not significant	0hvs24h
AKDOCOJB_01855	RF01734	Fluoride	Fluoride riboswitch	26.6737	-0.568373	0.568373	0.472247	-1.20355	0.228763	0.260162	Not significant	0hvs4h
AKDOCOJB_01855	RF01734	Fluoride	Fluoride riboswitch	26.6737	-0.578277	0.578277	0.445401	-1.29833	0.194175	0.326439	Not significant	12hvs24h
AKDOCOJB_01855	RF01734	Fluoride	Fluoride riboswitch	26.6737	-0.398942	0.398942	0.473173	-0.843121	0.399161	0.420933	Not significant	0hvs6h
AKDOCOJB_01855	RF01734	Fluoride	Fluoride riboswitch	26.6737	0.391887	0.391887	0.453851	0.86347	0.387879	0.463855	Not significant	4hvs12h
AKDOCOJB_01855	RF01734	Fluoride	Fluoride riboswitch	26.6737	-0.355821	0.355821	0.443219	-0.80281	0.422084	0.550132	Not significant	6hvs24h
AKDOCOJB_01855	RF01734	Fluoride	Fluoride riboswitch	26.6737	-0.18639	0.18639	0.442231	-0.421477	0.673407	0.723289	Not significant	4hvs24h
AKDOCOJB_01855	RF01734	Fluoride	Fluoride riboswitch	26.6737	-0.176487	0.176487	0.475217	-0.371381	0.710354	0.742352	Not significant	0hvs12h
AKDOCOJB_01855	RF01734	Fluoride	Fluoride riboswitch	26.6737	0.222456	0.222456	0.454815	0.489113	0.624762	0.793059	Not significant	6hvs12h
AKDOCOJB_01855	RF01734	Fluoride	Fluoride riboswitch	26.6737	0.169431	0.169431	0.45171	0.375088	0.707595	0.837561	Not significant	4hvs6h
AKDOCOJB_03098	RF00050	FMN	FMN riboswitch (RFN element)	442.191	-1.58642	1.58642	0.179546	-8.8357	9.947e-19	3.60579e-18	Significant	0hvs12h
AKDOCOJB_03098	RF00050	FMN	FMN riboswitch (RFN element)	442.191	-1.17827	1.17827	0.180193	-6.53895	6.19506e-11	1.52899e-10	Not significant	0hvs24h
AKDOCOJB_03098	RF00050	FMN	FMN riboswitch (RFN element)	442.191	-0.948735	0.948735	0.181366	-5.23104	1.68556e-07	3.555e-07	Not significant	0hvs6h
AKDOCOJB_03098	RF00050	FMN	FMN riboswitch (RFN element)	442.191	-0.85212	0.85212	0.182083	-4.67985	2.87083e-06	6.52974e-06	Not significant	0hvs4h
AKDOCOJB_03098	RF00050	FMN	FMN riboswitch (RFN element)	442.191	-0.7343	0.7343	0.173238	-4.23868	2.24838e-05	6.68748e-05	Not significant	4hvs12h
AKDOCOJB_03098	RF00050	FMN	FMN riboswitch (RFN element)	442.191	-0.637684	0.637684	0.172485	-3.69705	0.000218121	0.000855333	Not significant	6hvs12h
AKDOCOJB_03098	RF00050	FMN	FMN riboswitch (RFN element)	442.191	0.408146	0.408146	0.17125	2.38333	0.0171569	0.0510308	Not significant	12hvs24h
AKDOCOJB_03098	RF00050	FMN	FMN riboswitch (RFN element)	442.191	-0.326154	0.326154	0.173908	-1.87544	0.0607322	0.0948689	Not significant	4hvs24h
AKDOCOJB_03098	RF00050	FMN	FMN riboswitch (RFN element)	442.191	-0.229538	0.229538	0.173158	-1.3256	0.184971	0.293927	Not significant	6hvs24h
AKDOCOJB_03098	RF00050	FMN	FMN riboswitch (RFN element)	442.191	-0.0966153	0.0966153	0.175123	-0.551699	0.581155	0.70962	Not significant	4hvs6h
AKDOCOJB_00620	RF01796	frnS	Fumarate/nitrate reductase regulator sRNA	804.921	-0.374144	0.374144	0.124044	-3.01621	0.00255958	0.00742278	Not significant	6hvs24h
AKDOCOJB_00620	RF01796	frnS	Fumarate/nitrate reductase regulator sRNA	804.921	0.25231	0.25231	0.125797	2.00569	0.044889	0.057857	Not significant	0hvs6h
AKDOCOJB_00620	RF01796	frnS	Fumarate/nitrate reductase regulator sRNA	804.921	-0.211795	0.211795	0.124559	-1.70036	0.0890625	0.156534	Not significant	6hvs12h
AKDOCOJB_00620	RF01796	frnS	Fumarate/nitrate reductase regulator sRNA	804.921	0.203522	0.203522	0.125146	1.62627	0.103892	0.19899	Not significant	4hvs6h
AKDOCOJB_00620	RF01796	frnS	Fumarate/nitrate reductase regulator sRNA	804.921	-0.170622	0.170622	0.12382	-1.37799	0.168206	0.221726	Not significant	4hvs24h
AKDOCOJB_00620	RF01796	frnS	Fumarate/nitrate reductase regulator sRNA	804.921	-0.162349	0.162349	0.123226	-1.31749	0.187673	0.320149	Not significant	12hvs24h
AKDOCOJB_00620	RF01796	frnS	Fumarate/nitrate reductase regulator sRNA	804.921	-0.121834	0.121834	0.124477	-0.978763	0.327697	0.348742	Not significant	0hvs24h
AKDOCOJB_00620	RF01796	frnS	Fumarate/nitrate reductase regulator sRNA	804.921	0.0487884	0.0487884	0.125575	0.388519	0.697632	0.716153	Not significant	0hvs4h
AKDOCOJB_00620	RF01796	frnS	Fumarate/nitrate reductase regulator sRNA	804.921	0.0405152	0.0405152	0.12499	0.324148	0.745826	0.772463	Not significant	0hvs12h
AKDOCOJB_00620	RF01796	frnS	Fumarate/nitrate reductase regulator sRNA	804.921	-0.00827322	0.00827322	0.124335	-0.06654	0.946948	0.946948	Not significant	4hvs12h
AKDOCOJB_02963	RF00022	GcvB	GcvB RNA	5549.21	-1.55769	1.55769	0.169824	-9.17236	4.62777e-20	5.36821e-19	Significant	4hvs24h
AKDOCOJB_02963	RF00022	GcvB	GcvB RNA	5549.21	-1.10736	1.10736	0.169552	-6.53107	6.53023e-11	1.26251e-09	Not significant	12hvs24h
AKDOCOJB_02963	RF00022	GcvB	GcvB RNA	5549.21	0.983268	0.983268	0.170071	5.7815	7.40369e-09	2.04483e-08	Not significant	0hvs4h
AKDOCOJB_02963	RF00022	GcvB	GcvB RNA	5549.21	-0.809026	0.809026	0.170006	-4.7588	1.9475e-06	1.71038e-05	Not significant	4hvs6h
AKDOCOJB_02963	RF00022	GcvB	GcvB RNA	5549.21	-0.748663	0.748663	0.169484	-4.41731	9.9938e-06	4.63712e-05	Not significant	6hvs24h
AKDOCOJB_02963	RF00022	GcvB	GcvB RNA	5549.21	-0.574422	0.574422	0.169549	-3.38794	0.000704203	0.000984187	Not significant	0hvs24h
AKDOCOJB_02963	RF00022	GcvB	GcvB RNA	5549.21	0.532934	0.532934	0.169799	3.13861	0.00169752	0.00250594	Not significant	0hvs12h
AKDOCOJB_02963	RF00022	GcvB	GcvB RNA	5549.21	-0.450334	0.450334	0.170074	-2.64786	0.00810021	0.0164846	Not significant	4hvs12h
AKDOCOJB_02963	RF00022	GcvB	GcvB RNA	5549.21	0.358693	0.358693	0.169734	2.11326	0.0345787	0.0703707	Not significant	6hvs12h
AKDOCOJB_02963	RF00022	GcvB	GcvB RNA	5549.21	0.174241	0.174241	0.169732	1.02657	0.304623	0.336536	Not significant	0hvs6h
AKDOCOJB_02622	RF00128	GlmY_tke1	Glm Y RNA activator of glmS mRNA	238.703	-1.53694	1.53694	0.137834	-11.1507	7.10528e-29	2.06053e-27	Significant	4hvs24h
AKDOCOJB_02637	RF00128	GlmY_tke1	Glm Y RNA activator of glmS mRNA	662.512	1.14846	1.14846	0.114373	10.0413	1.003e-23	5.54037e-23	Not significant	0hvs12h
AKDOCOJB_02622	RF00128	GlmY_tke1	Glm Y RNA activator of glmS mRNA	238.703	-1.31939	1.31939	0.132755	-9.93855	2.82923e-23	1.64095e-21	Not significant	12hvs24h
AKDOCOJB_02622	RF00128	GlmY_tke1	Glm Y RNA activator of glmS mRNA	238.703	-0.98019	0.98019	0.134532	-7.28594	3.19438e-13	1.00148e-12	Not significant	0hvs24h
AKDOCOJB_02637	RF00128	GlmY_tke1	Glm Y RNA activator of glmS mRNA	662.512	0.825952	0.825952	0.113545	7.27424	3.48375e-13	1.0922e-12	Not significant	0hvs6h
AKDOCOJB_02622	RF00128	GlmY_tke1	Glm Y RNA activator of glmS mRNA	238.703	-0.851759	0.851759	0.129706	-6.56685	5.139e-11	4.25803e-10	Not significant	6hvs24h
AKDOCOJB_02637	RF00128	GlmY_tke1	Glm Y RNA activator of glmS mRNA	662.512	0.662118	0.662118	0.114988	5.75815	8.50423e-09	3.65367e-08	Not significant	4hvs12h
AKDOCOJB_02637	RF00128	GlmY_tke1	Glm Y RNA activator of glmS mRNA	662.512	0.616911	0.616911	0.112142	5.50117	3.77287e-08	7.81523e-08	Not significant	0hvs24h
AKDOCOJB_02622	RF00128	GlmY_tke1	Glm Y RNA activator of glmS mRNA	238.703	-0.685186	0.685186	0.143262	-4.78275	1.72913e-06	1.70421e-05	Not significant	4hvs6h
AKDOCOJB_02637	RF00128	GlmY_tke1	Glm Y RNA activator of glmS mRNA	662.512	-0.531545	0.531545	0.114373	-4.64749	3.35998e-06	2.59839e-05	Not significant	12hvs24h
AKDOCOJB_02637	RF00128	GlmY_tke1	Glm Y RNA activator of glmS mRNA	662.512	0.486338	0.486338	0.112769	4.31268	1.61291e-05	3.22581e-05	Not significant	0hvs4h
AKDOCOJB_02622	RF00128	GlmY_tke1	Glm Y RNA activator of glmS mRNA	238.703	0.556754	0.556754	0.147645	3.77089	0.000162667	0.0002859	Not significant	0hvs4h
AKDOCOJB_02622	RF00128	GlmY_tke1	Glm Y RNA activator of glmS mRNA	238.703	0.467631	0.467631	0.138382	3.37928	0.000726773	0.00234182	Not significant	6hvs12h
AKDOCOJB_02637	RF00128	GlmY_tke1	Glm Y RNA activator of glmS mRNA	662.512	0.339614	0.339614	0.114164	2.97478	0.00293203	0.0103065	Not significant	4hvs6h
AKDOCOJB_02637	RF00128	GlmY_tke1	Glm Y RNA activator of glmS mRNA	662.512	0.322504	0.322504	0.115748	2.78625	0.00533213	0.0137451	Not significant	6hvs12h
AKDOCOJB_02622	RF00128	GlmY_tke1	Glm Y RNA activator of glmS mRNA	238.703	0.339199	0.339199	0.142915	2.37343	0.0176237	0.0224475	Not significant	0hvs12h
AKDOCOJB_02637	RF00128	GlmY_tke1	Glm Y RNA activator of glmS mRNA	662.512	-0.209041	0.209041	0.113545	-1.84105	0.0656145	0.131229	Not significant	6hvs24h
AKDOCOJB_02622	RF00128	GlmY_tke1	Glm Y RNA activator of glmS mRNA	238.703	-0.217555	0.217555	0.146028	-1.48982	0.136273	0.188186	Not significant	4hvs12h
AKDOCOJB_02637	RF00128	GlmY_tke1	Glm Y RNA activator of glmS mRNA	662.512	0.130573	0.130573	0.112769	1.15787	0.246915	0.301496	Not significant	4hvs24h
AKDOCOJB_02622	RF00128	GlmY_tke1	Glm Y RNA activator of glmS mRNA	238.703	-0.128431	0.128431	0.140088	-0.916793	0.359251	0.385862	Not significant	0hvs6h
AKDOCOJB_02747	RF00083	GlmZ_SraJ	GlmZ RNA activator of glmS mRNA	1309.36	-0.866265	0.866265	0.165537	-5.23305	1.66737e-07	6.44716e-07	Not significant	4hvs24h
AKDOCOJB_02747	RF00083	GlmZ_SraJ	GlmZ RNA activator of glmS mRNA	1309.36	-0.807536	0.807536	0.165927	-4.86682	1.13409e-06	2.19258e-06	Not significant	0hvs24h
AKDOCOJB_02747	RF00083	GlmZ_SraJ	GlmZ RNA activator of glmS mRNA	1309.36	-0.714096	0.714096	0.165722	-4.309	1.63994e-05	5.00613e-05	Not significant	4hvs12h
AKDOCOJB_02747	RF00083	GlmZ_SraJ	GlmZ RNA activator of glmS mRNA	1309.36	-0.655368	0.655368	0.166111	-3.94536	7.96817e-05	0.000130184	Not significant	0hvs12h
AKDOCOJB_02747	RF00083	GlmZ_SraJ	GlmZ RNA activator of glmS mRNA	1309.36	-0.569724	0.569724	0.164955	-3.45381	0.000552721	0.0019429	Not significant	6hvs24h
AKDOCOJB_02747	RF00083	GlmZ_SraJ	GlmZ RNA activator of glmS mRNA	1309.36	-0.417556	0.417556	0.16514	-2.52849	0.0114555	0.0282732	Not significant	6hvs12h
AKDOCOJB_02747	RF00083	GlmZ_SraJ	GlmZ RNA activator of glmS mRNA	1309.36	-0.296541	0.296541	0.16626	-1.78359	0.0744898	0.157106	Not significant	4hvs6h
AKDOCOJB_02747	RF00083	GlmZ_SraJ	GlmZ RNA activator of glmS mRNA	1309.36	-0.237812	0.237812	0.166648	-1.42703	0.153571	0.179942	Not significant	0hvs6h
AKDOCOJB_02747	RF00083	GlmZ_SraJ	GlmZ RNA activator of glmS mRNA	1309.36	-0.152168	0.152168	0.164413	-0.925527	0.354692	0.489812	Not significant	12hvs24h
AKDOCOJB_02747	RF00083	GlmZ_SraJ	GlmZ RNA activator of glmS mRNA	1309.36	0.0587286	0.0587286	0.167224	0.351196	0.725441	0.738168	Not significant	0hvs4h
AKDOCOJB_02260	RF01769	greA	Enterobacteria greA leader	457.301	-1.71733	1.71733	0.134518	-12.7666	2.52056e-37	2.08847e-36	Significant	0hvs24h
AKDOCOJB_02260	RF01769	greA	Enterobacteria greA leader	457.301	-1.34755	1.34755	0.136641	-9.86197	6.08457e-23	3.361e-22	Not significant	0hvs4h
AKDOCOJB_02260	RF01769	greA	Enterobacteria greA leader	457.301	-1.26933	1.26933	0.136487	-9.30003	1.40403e-20	8.14335e-20	Not significant	0hvs6h
AKDOCOJB_02260	RF01769	greA	Enterobacteria greA leader	457.301	-1.2535	1.2535	0.136122	-9.20867	3.3019e-20	1.32076e-19	Not significant	0hvs12h
AKDOCOJB_02260	RF01769	greA	Enterobacteria greA leader	457.301	-0.463826	0.463826	0.12188	-3.8056	0.000141464	0.000683741	Not significant	12hvs24h
AKDOCOJB_02260	RF01769	greA	Enterobacteria greA leader	457.301	-0.447996	0.447996	0.122287	-3.66347	0.000248817	0.000995269	Not significant	6hvs24h
AKDOCOJB_02260	RF01769	greA	Enterobacteria greA leader	457.301	-0.369774	0.369774	0.12246	-3.01955	0.00253149	0.00543802	Not significant	4hvs24h
AKDOCOJB_02260	RF01769	greA	Enterobacteria greA leader	457.301	0.0940517	0.0940517	0.12422	0.757138	0.448967	0.531431	Not significant	4hvs12h
AKDOCOJB_02260	RF01769	greA	Enterobacteria greA leader	457.301	0.0782222	0.0782222	0.12462	0.627688	0.530209	0.656235	Not significant	4hvs6h
AKDOCOJB_02260	RF01769	greA	Enterobacteria greA leader	457.301	0.0158294	0.0158294	0.12405	0.127605	0.898461	0.956155	Not significant	6hvs12h
AKDOCOJB_00123	RF00514	His_leader	Histidine operon leader	17109.9	-0.915845	0.915845	0.286152	-3.20056	0.00137163	0.00206635	Not significant	0hvs6h
AKDOCOJB_00123	RF00514	His_leader	Histidine operon leader	17109.9	0.836995	0.836995	0.286112	2.9254	0.00344008	0.00928022	Not significant	6hvs12h
AKDOCOJB_00123	RF00514	His_leader	Histidine operon leader	17109.9	0.764628	0.764628	0.286105	2.67255	0.00752777	0.0196619	Not significant	6hvs24h
AKDOCOJB_00123	RF00514	His_leader	Histidine operon leader	17109.9	-0.719108	0.719108	0.286119	-2.51332	0.0119602	0.0322647	Not significant	4hvs6h
AKDOCOJB_00123	RF00514	His_leader	Histidine operon leader	17109.9	-0.196736	0.196736	0.286188	-0.687437	0.491807	0.518633	Not significant	0hvs4h
AKDOCOJB_00123	RF00514	His_leader	Histidine operon leader	17109.9	-0.151217	0.151217	0.286173	-0.528409	0.597215	0.618544	Not significant	0hvs24h
AKDOCOJB_00123	RF00514	His_leader	Histidine operon leader	17109.9	0.117887	0.117887	0.286149	0.411977	0.680356	0.766981	Not significant	4hvs12h
AKDOCOJB_00123	RF00514	His_leader	Histidine operon leader	17109.9	-0.0788497	0.0788497	0.286181	-0.275523	0.782914	0.789722	Not significant	0hvs12h
AKDOCOJB_00123	RF00514	His_leader	Histidine operon leader	17109.9	-0.072367	0.072367	0.286134	-0.252913	0.800336	0.85962	Not significant	12hvs24h
AKDOCOJB_00123	RF00514	His_leader	Histidine operon leader	17109.9	0.0455197	0.0455197	0.286141	0.159081	0.873605	0.881201	Not significant	4hvs24h
AKDOCOJB_03475	RF00383	IS1222_FSE	Insertion sequence IS1222 ribosomal frameshifting element	167.191	-0.93237	0.93237	0.194121	-4.80304	1.56277e-06	2.87748e-06	Not significant	0hvs6h
AKDOCOJB_03475	RF00383	IS1222_FSE	Insertion sequence IS1222 ribosomal frameshifting element	167.191	-0.797662	0.797662	0.19367	-4.11866	3.81077e-05	6.13958e-05	Not significant	0hvs24h
AKDOCOJB_03475	RF00383	IS1222_FSE	Insertion sequence IS1222 ribosomal frameshifting element	167.191	0.735204	0.735204	0.186095	3.9507	7.79229e-05	0.00033478	Not significant	6hvs12h
AKDOCOJB_03475	RF00383	IS1222_FSE	Insertion sequence IS1222 ribosomal frameshifting element	167.191	-0.600496	0.600496	0.185624	-3.23501	0.0012164	0.00522601	Not significant	12hvs24h
AKDOCOJB_03475	RF00383	IS1222_FSE	Insertion sequence IS1222 ribosomal frameshifting element	167.191	-0.558307	0.558307	0.197376	-2.82864	0.00467466	0.00732785	Not significant	0hvs4h
AKDOCOJB_03475	RF00383	IS1222_FSE	Insertion sequence IS1222 ribosomal frameshifting element	167.191	0.361141	0.361141	0.189488	1.90588	0.0566664	0.0925818	Not significant	4hvs12h
AKDOCOJB_03475	RF00383	IS1222_FSE	Insertion sequence IS1222 ribosomal frameshifting element	167.191	-0.374063	0.374063	0.185036	-2.02157	0.0432204	0.0964147	Not significant	4hvs6h
AKDOCOJB_03475	RF00383	IS1222_FSE	Insertion sequence IS1222 ribosomal frameshifting element	167.191	-0.239355	0.239355	0.184563	-1.29688	0.194674	0.250913	Not significant	4hvs24h
AKDOCOJB_03475	RF00383	IS1222_FSE	Insertion sequence IS1222 ribosomal frameshifting element	167.191	-0.197166	0.197166	0.19837	-0.993931	0.320256	0.367819	Not significant	0hvs12h
AKDOCOJB_03475	RF00383	IS1222_FSE	Insertion sequence IS1222 ribosomal frameshifting element	167.191	0.134709	0.134709	0.181077	0.74393	0.456919	0.576115	Not significant	6hvs24h
AKDOCOJB_02370	RF01707	JUMPstart	JUMPstart RNA	3138.35	1.64089	1.64089	0.194772	8.4247	3.61684e-17	1.67821e-16	Significant	0hvs4h
AKDOCOJB_02370	RF01707	JUMPstart	JUMPstart RNA	3138.35	-2.00182	2.00182	0.193845	-10.3269	5.32376e-25	6.17556e-23	Significant	12hvs24h
AKDOCOJB_02370	RF01707	JUMPstart	JUMPstart RNA	3138.35	-2.06747	2.06747	0.193973	-10.6586	1.59036e-26	6.1494e-25	Significant	6hvs24h
AKDOCOJB_02370	RF01707	JUMPstart	JUMPstart RNA	3138.35	-2.44326	2.44326	0.194408	-12.5677	3.17707e-36	1.22847e-34	Significant	4hvs24h
AKDOCOJB_02370	RF01707	JUMPstart	JUMPstart RNA	3138.35	1.2651	1.2651	0.194338	6.50981	7.52475e-11	2.02993e-10	Not significant	0hvs6h
AKDOCOJB_02370	RF01707	JUMPstart	JUMPstart RNA	3138.35	1.19945	1.19945	0.19421	6.17606	6.57214e-10	1.52474e-09	Not significant	0hvs12h
AKDOCOJB_02370	RF01707	JUMPstart	JUMPstart RNA	3138.35	-0.802369	0.802369	0.193495	-4.14672	3.37265e-05	5.51025e-05	Not significant	0hvs24h
AKDOCOJB_02370	RF01707	JUMPstart	JUMPstart RNA	3138.35	-0.44144	0.44144	0.19512	-2.26241	0.0236723	0.042246	Not significant	4hvs12h
AKDOCOJB_02370	RF01707	JUMPstart	JUMPstart RNA	3138.35	-0.375792	0.375792	0.195247	-1.92471	0.0542661	0.118771	Not significant	4hvs6h
AKDOCOJB_02370	RF01707	JUMPstart	JUMPstart RNA	3138.35	-0.0656475	0.0656475	0.194686	-0.337196	0.735969	0.885551	Not significant	6hvs12h
AKDOCOJB_02043	RF00512	Leu_leader	Leucine operon leader	2413.21	-3.11907	3.11907	0.22623	-13.7872	3.04414e-43	3.21019e-42	Significant	0hvs6h
AKDOCOJB_02043	RF00512	Leu_leader	Leucine operon leader	2413.21	-3.15035	3.15035	0.226139	-13.9311	4.10119e-44	4.75738e-43	Significant	0hvs24h
AKDOCOJB_02043	RF00512	Leu_leader	Leucine operon leader	2413.21	-3.17018	3.17018	0.226163	-14.0172	1.22336e-44	1.01364e-43	Significant	0hvs12h
AKDOCOJB_02043	RF00512	Leu_leader	Leucine operon leader	2413.21	-3.75779	3.75779	0.22605	-16.6237	4.69196e-62	7.77526e-61	Significant	0hvs4h
AKDOCOJB_02043	RF00512	Leu_leader	Leucine operon leader	2413.21	0.607435	0.607435	0.219628	2.76575	0.00567918	0.0113584	Not significant	4hvs24h
AKDOCOJB_02043	RF00512	Leu_leader	Leucine operon leader	2413.21	0.638721	0.638721	0.219721	2.90696	0.00364961	0.0120958	Not significant	4hvs6h
AKDOCOJB_02043	RF00512	Leu_leader	Leucine operon leader	2413.21	0.587612	0.587612	0.219653	2.67519	0.00746879	0.0154711	Not significant	4hvs12h
AKDOCOJB_02043	RF00512	Leu_leader	Leucine operon leader	2413.21	-0.0511084	0.0511084	0.219838	-0.232482	0.816164	0.910337	Not significant	6hvs12h
AKDOCOJB_02043	RF00512	Leu_leader	Leucine operon leader	2413.21	-0.0312855	0.0312855	0.219813	-0.142328	0.886821	0.924231	Not significant	6hvs24h
AKDOCOJB_02043	RF00512	Leu_leader	Leucine operon leader	2413.21	0.0198228	0.0198228	0.219744	0.0902086	0.928121	0.944404	Not significant	12hvs24h
AKDOCOJB_02532	RF00168	Lysine	Lysine riboswitch	308.483	1.17852	1.17852	0.163828	7.19367	6.30735e-13	1.74203e-12	Not significant	0hvs12h
AKDOCOJB_02532	RF00168	Lysine	Lysine riboswitch	308.483	1.15056	1.15056	0.163044	7.05671	1.70486e-12	5.07087e-12	Not significant	0hvs24h
AKDOCOJB_02532	RF00168	Lysine	Lysine riboswitch	308.483	0.832854	0.832854	0.162486	5.1257	2.96434e-07	5.92868e-07	Not significant	0hvs6h
AKDOCOJB_02532	RF00168	Lysine	Lysine riboswitch	308.483	0.823609	0.823609	0.164131	5.01799	5.22142e-07	2.01895e-06	Not significant	4hvs12h
AKDOCOJB_02532	RF00168	Lysine	Lysine riboswitch	308.483	0.795641	0.795641	0.163349	4.87081	1.11142e-06	3.90683e-06	Not significant	4hvs24h
AKDOCOJB_02532	RF00168	Lysine	Lysine riboswitch	308.483	0.477939	0.477939	0.162792	2.93589	0.00332588	0.0113471	Not significant	4hvs6h
AKDOCOJB_02532	RF00168	Lysine	Lysine riboswitch	308.483	0.354915	0.354915	0.160741	2.208	0.0272446	0.0376235	Not significant	0hvs4h
AKDOCOJB_02532	RF00168	Lysine	Lysine riboswitch	308.483	0.34567	0.34567	0.165841	2.08435	0.037128	0.0729975	Not significant	6hvs12h
AKDOCOJB_02532	RF00168	Lysine	Lysine riboswitch	308.483	0.317702	0.317702	0.165066	1.92469	0.0542678	0.112412	Not significant	6hvs24h
AKDOCOJB_02532	RF00168	Lysine	Lysine riboswitch	308.483	-0.0279685	0.0279685	0.166388	-0.168092	0.866511	0.905543	Not significant	12hvs24h
AKDOCOJB_00830	RF02781	ManX_thermometer	ManX 5' UTR thermometer	3329.23	1.72056	1.72056	0.216576	7.94438	1.95159e-15	3.23407e-14	Significant	6hvs12h
AKDOCOJB_00830	RF02781	ManX_thermometer	ManX 5' UTR thermometer	3329.23	-2.42344	2.42344	0.224568	-10.7916	3.7731e-27	2.1884e-26	Significant	0hvs24h
AKDOCOJB_00830	RF02781	ManX_thermometer	ManX 5' UTR thermometer	3329.23	2.61903	2.61903	0.21699	12.0698	1.52441e-33	1.76832e-31	Significant	6hvs24h
AKDOCOJB_00830	RF02781	ManX_thermometer	ManX 5' UTR thermometer	3329.23	-3.32191	3.32191	0.224168	-14.8189	1.10612e-49	1.06925e-48	Significant	0hvs12h
AKDOCOJB_00830	RF02781	ManX_thermometer	ManX 5' UTR thermometer	3329.23	-3.75813	3.75813	0.2241	-16.7699	4.05186e-63	9.40032e-62	Significant	0hvs4h
AKDOCOJB_00830	RF02781	ManX_thermometer	ManX 5' UTR thermometer	3329.23	-5.04247	5.04247	0.22381	-22.5301	2.10364e-112	8.13406e-111	Significant	0hvs6h
AKDOCOJB_00830	RF02781	ManX_thermometer	ManX 5' UTR thermometer	3329.23	1.33469	1.33469	0.217288	6.14247	8.12463e-10	3.62484e-09	Not significant	4hvs24h
AKDOCOJB_00830	RF02781	ManX_thermometer	ManX 5' UTR thermometer	3329.23	-1.28434	1.28434	0.216505	-5.93217	2.98966e-09	6.93601e-08	Not significant	4hvs6h
AKDOCOJB_00830	RF02781	ManX_thermometer	ManX 5' UTR thermometer	3329.23	0.898473	0.898473	0.217358	4.1336	3.57124e-05	0.000207132	Not significant	12hvs24h
AKDOCOJB_00830	RF02781	ManX_thermometer	ManX 5' UTR thermometer	3329.23	0.436215	0.436215	0.216875	2.01137	0.0442865	0.073389	Not significant	4hvs12h
AKDOCOJB_03224	RF00078	MicA	MicA sRNA	8548.92	-2.60469	2.60469	0.17083	-15.2472	1.71755e-52	3.3206e-51	Significant	0hvs24h
AKDOCOJB_03224	RF00078	MicA	MicA sRNA	8548.92	-3.45242	3.45242	0.170713	-20.2235	6.07943e-91	1.41043e-89	Significant	0hvs12h
AKDOCOJB_03224	RF00078	MicA	MicA sRNA	8548.92	-3.47788	3.47788	0.17074	-20.3694	3.12343e-92	1.20773e-90	Significant	0hvs4h
AKDOCOJB_03224	RF00078	MicA	MicA sRNA	8548.92	-3.74952	3.74952	0.170694	-21.9663	6.04412e-107	1.7528e-105	Significant	0hvs6h
AKDOCOJB_03224	RF00078	MicA	MicA sRNA	8548.92	1.14483	1.14483	0.16831	6.80192	1.03233e-11	9.97915e-11	Not significant	6hvs24h
AKDOCOJB_03224	RF00078	MicA	MicA sRNA	8548.92	0.873194	0.873194	0.168357	5.18656	2.14219e-07	8.01593e-07	Not significant	4hvs24h
AKDOCOJB_03224	RF00078	MicA	MicA sRNA	8548.92	0.847736	0.847736	0.16833	5.03616	4.74955e-07	4.23806e-06	Not significant	12hvs24h
AKDOCOJB_03224	RF00078	MicA	MicA sRNA	8548.92	0.297095	0.297095	0.168191	1.76641	0.0773273	0.137999	Not significant	6hvs12h
AKDOCOJB_03224	RF00078	MicA	MicA sRNA	8548.92	-0.271638	0.271638	0.168219	-1.61479	0.106357	0.19899	Not significant	4hvs6h
AKDOCOJB_03224	RF00078	MicA	MicA sRNA	8548.92	0.0254572	0.0254572	0.168239	0.151316	0.879726	0.89516	Not significant	4hvs12h
AKDOCOJB_02331	RF01068	mini-ykkC	Guanidine-II riboswitch	154.291	-1.50998	1.50998	0.252717	-5.97499	2.30102e-09	7.02416e-09	Significant	0hvs4h
AKDOCOJB_02331	RF01068	mini-ykkC	Guanidine-II riboswitch	154.291	-1.58762	1.58762	0.251451	-6.31386	2.72163e-10	6.57728e-10	Significant	0hvs6h
AKDOCOJB_02331	RF01068	mini-ykkC	Guanidine-II riboswitch	154.291	-2.3691	2.3691	0.247097	-9.58774	9.00314e-22	4.35152e-21	Significant	0hvs24h
AKDOCOJB_02331	RF01068	mini-ykkC	Guanidine-II riboswitch	154.291	-1.43493	1.43493	0.251659	-5.70187	1.18501e-08	2.54559e-08	Not significant	0hvs12h
AKDOCOJB_02331	RF01068	mini-ykkC	Guanidine-II riboswitch	154.291	-0.934179	0.934179	0.219816	-4.24982	2.13942e-05	0.000137874	Not significant	12hvs24h
AKDOCOJB_02331	RF01068	mini-ykkC	Guanidine-II riboswitch	154.291	-0.85912	0.85912	0.221027	-3.88694	0.000101515	0.000261683	Not significant	4hvs24h
AKDOCOJB_02331	RF01068	mini-ykkC	Guanidine-II riboswitch	154.291	-0.78148	0.78148	0.219578	-3.55901	0.00037225	0.00134941	Not significant	6hvs24h
AKDOCOJB_02331	RF01068	mini-ykkC	Guanidine-II riboswitch	154.291	0.152699	0.152699	0.224699	0.67957	0.496777	0.685803	Not significant	6hvs12h
AKDOCOJB_02331	RF01068	mini-ykkC	Guanidine-II riboswitch	154.291	0.0750589	0.0750589	0.226115	0.331949	0.739927	0.814937	Not significant	4hvs12h
AKDOCOJB_02331	RF01068	mini-ykkC	Guanidine-II riboswitch	154.291	-0.0776397	0.0776397	0.225884	-0.343715	0.73106	0.845041	Not significant	4hvs6h
AKDOCOJB_00035	RF01055	MOCO_RNA_motif	Moco (molybdenum cofactor) riboswitch	131.467	-0.875789	0.875789	0.209428	-4.18182	2.89184e-05	8.38633e-05	Not significant	4hvs24h
AKDOCOJB_00035	RF01055	MOCO_RNA_motif	Moco (molybdenum cofactor) riboswitch	131.467	0.869974	0.869974	0.214037	4.0646	4.81149e-05	9.00215e-05	Not significant	0hvs4h
AKDOCOJB_00035	RF01055	MOCO_RNA_motif	Moco (molybdenum cofactor) riboswitch	131.467	0.490789	0.490789	0.207112	2.36969	0.0178032	0.0224475	Not significant	0hvs12h
AKDOCOJB_00035	RF01055	MOCO_RNA_motif	Moco (molybdenum cofactor) riboswitch	131.467	-0.512109	0.512109	0.213674	-2.39669	0.0165441	0.0426469	Not significant	4hvs6h
AKDOCOJB_00035	RF01055	MOCO_RNA_motif	Moco (molybdenum cofactor) riboswitch	131.467	-0.496604	0.496604	0.202345	-2.45425	0.0141179	0.0442616	Not significant	12hvs24h
AKDOCOJB_00035	RF01055	MOCO_RNA_motif	Moco (molybdenum cofactor) riboswitch	131.467	0.357865	0.357865	0.206976	1.72902	0.0838055	0.10342	Not significant	0hvs6h
AKDOCOJB_00035	RF01055	MOCO_RNA_motif	Moco (molybdenum cofactor) riboswitch	131.467	-0.379185	0.379185	0.213805	-1.77351	0.0761446	0.119362	Not significant	4hvs12h
AKDOCOJB_00035	RF01055	MOCO_RNA_motif	Moco (molybdenum cofactor) riboswitch	131.467	-0.36368	0.36368	0.202206	-1.79856	0.0720877	0.13937	Not significant	6hvs24h
AKDOCOJB_00035	RF01055	MOCO_RNA_motif	Moco (molybdenum cofactor) riboswitch	131.467	0.132924	0.132924	0.206736	0.642964	0.520247	0.701729	Not significant	6hvs12h
AKDOCOJB_00035	RF01055	MOCO_RNA_motif	Moco (molybdenum cofactor) riboswitch	131.467	-0.00581446	0.00581446	0.202589	-0.0287007	0.977103	0.977103	Not significant	0hvs24h
AKDOCOJB_01321	RF01748	nuoG	nuoG RNA	520.928	1.64128	1.64128	0.148581	11.0464	2.28176e-28	1.76456e-27	Significant	0hvs4h
AKDOCOJB_01321	RF01748	nuoG	nuoG RNA	520.928	1.23238	1.23238	0.145227	8.48593	2.14007e-17	8.86601e-17	Not significant	0hvs24h
AKDOCOJB_01321	RF01748	nuoG	nuoG RNA	520.928	1.12188	1.12188	0.145605	7.70497	1.30879e-14	5.23516e-14	Not significant	0hvs6h
AKDOCOJB_01321	RF01748	nuoG	nuoG RNA	520.928	0.907556	0.907556	0.144488	6.28118	3.36005e-10	8.12013e-10	Not significant	0hvs12h
AKDOCOJB_01321	RF01748	nuoG	nuoG RNA	520.928	-0.733726	0.733726	0.149564	-4.90576	9.30648e-07	3.3736e-06	Not significant	4hvs12h
AKDOCOJB_01321	RF01748	nuoG	nuoG RNA	520.928	-0.519403	0.519403	0.150643	-3.44791	0.000564952	0.00234052	Not significant	4hvs6h
AKDOCOJB_01321	RF01748	nuoG	nuoG RNA	520.928	-0.408899	0.408899	0.150278	-2.72096	0.00650935	0.012798	Not significant	4hvs24h
AKDOCOJB_01321	RF01748	nuoG	nuoG RNA	520.928	0.324827	0.324827	0.146233	2.2213	0.0263305	0.0678742	Not significant	12hvs24h
AKDOCOJB_01321	RF01748	nuoG	nuoG RNA	520.928	-0.214323	0.214323	0.146608	-1.46188	0.143775	0.245263	Not significant	6hvs12h
AKDOCOJB_01321	RF01748	nuoG	nuoG RNA	520.928	0.110504	0.110504	0.147336	0.750013	0.453247	0.576115	Not significant	6hvs24h
AKDOCOJB_02986	RF00079	OmrA-B	OmrA-B family	725.678	1.80901	1.80901	0.166447	10.8684	1.63047e-27	9.95447e-27	Significant	0hvs24h
AKDOCOJB_02986	RF00079	OmrA-B	OmrA-B family	725.678	1.45396	1.45396	0.166372	8.73923	2.34701e-18	4.53756e-17	Not significant	6hvs24h
AKDOCOJB_02986	RF00079	OmrA-B	OmrA-B family	725.678	1.16688	1.16688	0.165445	7.05297	1.75143e-12	6.34895e-12	Not significant	0hvs4h
AKDOCOJB_02986	RF00079	OmrA-B	OmrA-B family	725.678	0.961686	0.961686	0.164323	5.85243	4.84448e-09	1.08069e-08	Not significant	0hvs12h
AKDOCOJB_02986	RF00079	OmrA-B	OmrA-B family	725.678	0.84732	0.84732	0.167255	5.06603	4.06187e-07	3.92648e-06	Not significant	12hvs24h
AKDOCOJB_02986	RF00079	OmrA-B	OmrA-B family	725.678	-0.811833	0.811833	0.16537	-4.9092	9.14486e-07	1.0608e-05	Not significant	4hvs6h
AKDOCOJB_02986	RF00079	OmrA-B	OmrA-B family	725.678	0.64213	0.64213	0.168358	3.81408	0.00013669	0.000344695	Not significant	4hvs24h
AKDOCOJB_02986	RF00079	OmrA-B	OmrA-B family	725.678	0.606643	0.606643	0.164247	3.69348	0.000221207	0.000855333	Not significant	6hvs12h
AKDOCOJB_02986	RF00079	OmrA-B	OmrA-B family	725.678	0.355043	0.355043	0.163424	2.17253	0.0298156	0.0388608	Not significant	0hvs6h
AKDOCOJB_02986	RF00079	OmrA-B	OmrA-B family	725.678	-0.20519	0.20519	0.166258	-1.23416	0.217142	0.286232	Not significant	4hvs12h
AKDOCOJB_03433	RF00630	P26	Pseudomonas sRNA P26	491.419	1.74162	1.74162	0.194182	8.96901	2.99181e-19	1.1414e-18	Significant	0hvs12h
AKDOCOJB_03433	RF00630	P26	Pseudomonas sRNA P26	491.419	1.49183	1.49183	0.193022	7.7288	1.08565e-14	3.81622e-14	Not significant	0hvs24h
AKDOCOJB_03433	RF00630	P26	Pseudomonas sRNA P26	491.419	1.48066	1.48066	0.193669	7.64529	2.08472e-14	7.55713e-14	Not significant	0hvs6h
AKDOCOJB_03433	RF00630	P26	Pseudomonas sRNA P26	491.419	1.15054	1.15054	0.192995	5.96153	2.49887e-09	7.43254e-09	Not significant	0hvs4h
AKDOCOJB_03433	RF00630	P26	Pseudomonas sRNA P26	491.419	0.591079	0.591079	0.196105	3.01409	0.00257753	0.00586261	Not significant	4hvs12h
AKDOCOJB_03433	RF00630	P26	Pseudomonas sRNA P26	491.419	0.341283	0.341283	0.194957	1.75056	0.0800215	0.116031	Not significant	4hvs24h
AKDOCOJB_03433	RF00630	P26	Pseudomonas sRNA P26	491.419	0.330112	0.330112	0.195597	1.68771	0.0914663	0.186142	Not significant	4hvs6h
AKDOCOJB_03433	RF00630	P26	Pseudomonas sRNA P26	491.419	0.260967	0.260967	0.196769	1.32626	0.184753	0.293581	Not significant	6hvs12h
AKDOCOJB_03433	RF00630	P26	Pseudomonas sRNA P26	491.419	-0.249796	0.249796	0.196132	-1.27361	0.202802	0.331338	Not significant	12hvs24h
AKDOCOJB_03433	RF00630	P26	Pseudomonas sRNA P26	491.419	0.0111713	0.0111713	0.195624	0.0571058	0.954461	0.962761	Not significant	6hvs24h
AKDOCOJB_00214	RF02779	PepN_thermometer	PepN 5' UTR thermometer	224.543	-1.94425	1.94425	0.199608	-9.74034	2.02872e-22	1.02318e-21	Significant	0hvs12h
AKDOCOJB_00214	RF02779	PepN_thermometer	PepN 5' UTR thermometer	224.543	-2.11515	2.11515	0.199853	-10.5835	3.55432e-26	2.17001e-25	Significant	0hvs4h
AKDOCOJB_00214	RF02779	PepN_thermometer	PepN 5' UTR thermometer	224.543	-1.49638	1.49638	0.202059	-7.40568	1.30483e-13	4.58666e-13	Not significant	0hvs6h
AKDOCOJB_00214	RF02779	PepN_thermometer	PepN 5' UTR thermometer	224.543	1.12548	1.12548	0.180018	6.25203	4.05156e-10	2.0434e-09	Not significant	4hvs24h
AKDOCOJB_00214	RF02779	PepN_thermometer	PepN 5' UTR thermometer	224.543	0.954576	0.954576	0.179745	5.31072	1.09191e-07	1.26662e-06	Not significant	12hvs24h
AKDOCOJB_00214	RF02779	PepN_thermometer	PepN 5' UTR thermometer	224.543	-0.989671	0.989671	0.203702	-4.85843	1.18318e-06	2.24999e-06	Not significant	0hvs24h
AKDOCOJB_00214	RF02779	PepN_thermometer	PepN 5' UTR thermometer	224.543	0.618762	0.618762	0.178157	3.47313	0.000514429	0.00221014	Not significant	4hvs6h
AKDOCOJB_00214	RF02779	PepN_thermometer	PepN 5' UTR thermometer	224.543	0.506714	0.506714	0.182464	2.77707	0.00548516	0.0147972	Not significant	6hvs24h
AKDOCOJB_00214	RF02779	PepN_thermometer	PepN 5' UTR thermometer	224.543	-0.447862	0.447862	0.177881	-2.51776	0.0118104	0.0285419	Not significant	6hvs12h
AKDOCOJB_00214	RF02779	PepN_thermometer	PepN 5' UTR thermometer	224.543	0.1709	0.1709	0.175372	0.974499	0.329809	0.411374	Not significant	4hvs12h
AKDOCOJB_00721	RF01859	Phe_leader	Phenylalanine leader peptide	1098.6	2.42337	2.42337	0.207316	11.6893	1.44612e-31	8.38748e-31	Significant	0hvs12h
AKDOCOJB_00721	RF01859	Phe_leader	Phenylalanine leader peptide	1098.6	1.33583	1.33583	0.205216	6.50937	7.54689e-11	1.82383e-10	Not significant	0hvs24h
AKDOCOJB_00721	RF01859	Phe_leader	Phenylalanine leader peptide	1098.6	1.35158	1.35158	0.208043	6.49666	8.21233e-11	4.14187e-10	Not significant	4hvs12h
AKDOCOJB_00721	RF01859	Phe_leader	Phenylalanine leader peptide	1098.6	1.28802	1.28802	0.207977	6.19311	5.89885e-10	4.56178e-09	Not significant	6hvs12h
AKDOCOJB_00721	RF01859	Phe_leader	Phenylalanine leader peptide	1098.6	1.13535	1.13535	0.205226	5.53217	3.1629e-08	7.0557e-08	Not significant	0hvs6h
AKDOCOJB_00721	RF01859	Phe_leader	Phenylalanine leader peptide	1098.6	1.07179	1.07179	0.205293	5.22076	1.78189e-07	4.30624e-07	Not significant	0hvs4h
AKDOCOJB_00721	RF01859	Phe_leader	Phenylalanine leader peptide	1098.6	-1.08755	1.08755	0.207967	-5.22942	1.70046e-07	1.79322e-06	Not significant	12hvs24h
AKDOCOJB_03240	RF01859	Phe_leader	Phenylalanine leader peptide	184.049	-0.974812	0.974812	0.212165	-4.5946	4.33579e-06	7.85863e-06	Not significant	0hvs24h
AKDOCOJB_03240	RF01859	Phe_leader	Phenylalanine leader peptide	184.049	-0.703362	0.703362	0.207047	-3.39712	0.000680993	0.0015799	Not significant	4hvs24h
AKDOCOJB_03240	RF01859	Phe_leader	Phenylalanine leader peptide	184.049	-0.675963	0.675963	0.205962	-3.28199	0.00103079	0.00341633	Not significant	6hvs24h
AKDOCOJB_03240	RF01859	Phe_leader	Phenylalanine leader peptide	184.049	-0.584145	0.584145	0.214281	-2.72606	0.00640946	0.00864532	Not significant	0hvs12h
AKDOCOJB_03240	RF01859	Phe_leader	Phenylalanine leader peptide	184.049	-0.390667	0.390667	0.203471	-1.92001	0.0548564	0.118593	Not significant	12hvs24h
AKDOCOJB_03240	RF01859	Phe_leader	Phenylalanine leader peptide	184.049	-0.312694	0.312694	0.209215	-1.49461	0.135017	0.188186	Not significant	4hvs12h
AKDOCOJB_03240	RF01859	Phe_leader	Phenylalanine leader peptide	184.049	-0.298849	0.298849	0.216647	-1.37943	0.167763	0.192679	Not significant	0hvs6h
AKDOCOJB_03240	RF01859	Phe_leader	Phenylalanine leader peptide	184.049	-0.27145	0.27145	0.217679	-1.24702	0.21239	0.246373	Not significant	0hvs4h
AKDOCOJB_00721	RF01859	Phe_leader	Phenylalanine leader peptide	1098.6	0.264039	0.264039	0.205951	1.28205	0.199825	0.254722	Not significant	4hvs24h
AKDOCOJB_03240	RF01859	Phe_leader	Phenylalanine leader peptide	184.049	-0.285296	0.285296	0.208141	-1.37068	0.170474	0.2825	Not significant	6hvs12h
AKDOCOJB_00721	RF01859	Phe_leader	Phenylalanine leader peptide	1098.6	0.200479	0.200479	0.205884	0.973748	0.330182	0.47706	Not significant	6hvs24h
AKDOCOJB_00721	RF01859	Phe_leader	Phenylalanine leader peptide	1098.6	0.0635602	0.0635602	0.205961	0.308603	0.757623	0.845041	Not significant	4hvs6h
AKDOCOJB_03240	RF01859	Phe_leader	Phenylalanine leader peptide	184.049	-0.0273989	0.0273989	0.211638	-0.129461	0.896993	0.954598	Not significant	4hvs6h
AKDOCOJB_02717	RF02744	Rev39_5p_UTR	Soft rot Enterobacteriaceae Rev 39 5'UTR	1073.62	-2.73069	2.73069	0.221177	-12.3462	5.10894e-35	3.29243e-34	Significant	0hvs12h
AKDOCOJB_02717	RF02744	Rev39_5p_UTR	Soft rot Enterobacteriaceae Rev 39 5'UTR	1073.62	-2.78387	2.78387	0.221378	-12.5752	2.89088e-36	3.72602e-35	Significant	0hvs4h
AKDOCOJB_02717	RF02744	Rev39_5p_UTR	Soft rot Enterobacteriaceae Rev 39 5'UTR	1073.62	-3.30308	3.30308	0.220637	-14.9706	1.14267e-50	1.65688e-49	Significant	0hvs24h
AKDOCOJB_02717	RF02744	Rev39_5p_UTR	Soft rot Enterobacteriaceae Rev 39 5'UTR	1073.62	-3.59646	3.59646	0.220584	-16.3042	9.20646e-60	2.1359e-58	Significant	0hvs6h
AKDOCOJB_02717	RF02744	Rev39_5p_UTR	Soft rot Enterobacteriaceae Rev 39 5'UTR	1073.62	0.865779	0.865779	0.207727	4.16788	3.07451e-05	0.00013717	Not significant	6hvs12h
AKDOCOJB_02717	RF02744	Rev39_5p_UTR	Soft rot Enterobacteriaceae Rev 39 5'UTR	1073.62	-0.812592	0.812592	0.207941	-3.90781	9.31381e-05	0.000450168	Not significant	4hvs6h
AKDOCOJB_02717	RF02744	Rev39_5p_UTR	Soft rot Enterobacteriaceae Rev 39 5'UTR	1073.62	-0.572392	0.572392	0.207783	-2.75476	0.00587348	0.0219782	Not significant	12hvs24h
AKDOCOJB_02717	RF02744	Rev39_5p_UTR	Soft rot Enterobacteriaceae Rev 39 5'UTR	1073.62	-0.519206	0.519206	0.207997	-2.49622	0.0125525	0.0238704	Not significant	4hvs24h
AKDOCOJB_02717	RF02744	Rev39_5p_UTR	Soft rot Enterobacteriaceae Rev 39 5'UTR	1073.62	0.293386	0.293386	0.207152	1.41628	0.156692	0.267299	Not significant	6hvs24h
AKDOCOJB_02717	RF02744	Rev39_5p_UTR	Soft rot Enterobacteriaceae Rev 39 5'UTR	1073.62	0.0531864	0.0531864	0.208569	0.255006	0.798718	0.838873	Not significant	4hvs12h
AKDOCOJB_02252	RF01770	rimP	Gammaprotebacteria rimP leader	378.505	1.53982	1.53982	0.152898	10.0709	7.42957e-24	3.74709e-23	Significant	0hvs24h
AKDOCOJB_02252	RF01770	rimP	Gammaprotebacteria rimP leader	378.505	1.6098	1.6098	0.154437	10.4237	1.9329e-25	1.24565e-24	Significant	0hvs6h
AKDOCOJB_02252	RF01770	rimP	Gammaprotebacteria rimP leader	378.505	1.90005	1.90005	0.164878	11.524	9.98641e-31	1.44803e-29	Significant	4hvs12h
AKDOCOJB_02252	RF01770	rimP	Gammaprotebacteria rimP leader	378.505	2.76807	2.76807	0.163147	16.9667	1.44891e-64	2.10092e-63	Significant	0hvs12h
AKDOCOJB_02252	RF01770	rimP	Gammaprotebacteria rimP leader	378.505	-1.22825	1.22825	0.166219	-7.38933	1.47567e-13	3.42356e-12	Not significant	12hvs24h
AKDOCOJB_02252	RF01770	rimP	Gammaprotebacteria rimP leader	378.505	1.15826	1.15826	0.167636	6.9094	4.86692e-12	5.13238e-11	Not significant	6hvs12h
AKDOCOJB_02252	RF01770	rimP	Gammaprotebacteria rimP leader	378.505	0.868012	0.868012	0.151439	5.73176	9.93909e-09	2.62031e-08	Not significant	0hvs4h
AKDOCOJB_02252	RF01770	rimP	Gammaprotebacteria rimP leader	378.505	0.741791	0.741791	0.156264	4.74703	2.06425e-06	1.71038e-05	Not significant	4hvs6h
AKDOCOJB_02252	RF01770	rimP	Gammaprotebacteria rimP leader	378.505	0.671806	0.671806	0.154743	4.34142	1.41562e-05	4.56144e-05	Not significant	4hvs24h
AKDOCOJB_02252	RF01770	rimP	Gammaprotebacteria rimP leader	378.505	-0.0699842	0.0699842	0.157678	-0.443841	0.657157	0.732737	Not significant	6hvs24h
AKDOCOJB_02411	RF00010	RNaseP_bact_a	Bacterial RNase P class A	8874.61	-1.68927	1.68927	0.493959	-3.41985	0.000626547	0.000969059	Significant	0hvs6h
AKDOCOJB_02411	RF00010	RNaseP_bact_a	Bacterial RNase P class A	8874.61	-2.0767	2.0767	0.493932	-4.20442	2.61758e-05	4.53192e-05	Significant	0hvs24h
AKDOCOJB_02411	RF00010	RNaseP_bact_a	Bacterial RNase P class A	8874.61	-2.29023	2.29023	0.493928	-4.63677	3.53903e-06	6.22011e-06	Significant	0hvs12h
AKDOCOJB_02411	RF00010	RNaseP_bact_a	Bacterial RNase P class A	8874.61	-1.37735	1.37735	0.493986	-2.78823	0.00529969	0.00819686	Not significant	0hvs4h
AKDOCOJB_02411	RF00010	RNaseP_bact_a	Bacterial RNase P class A	8874.61	-0.912884	0.912884	0.493702	-1.84906	0.0644495	0.103835	Not significant	4hvs12h
AKDOCOJB_02411	RF00010	RNaseP_bact_a	Bacterial RNase P class A	8874.61	-0.699352	0.699352	0.493707	-1.41653	0.156619	0.208826	Not significant	4hvs24h
AKDOCOJB_02411	RF00010	RNaseP_bact_a	Bacterial RNase P class A	8874.61	-0.600963	0.600963	0.493675	-1.21732	0.223481	0.34565	Not significant	6hvs12h
AKDOCOJB_02411	RF00010	RNaseP_bact_a	Bacterial RNase P class A	8874.61	-0.387431	0.387431	0.493679	-0.784782	0.432582	0.55755	Not significant	6hvs24h
AKDOCOJB_02411	RF00010	RNaseP_bact_a	Bacterial RNase P class A	8874.61	-0.311921	0.311921	0.493733	-0.631761	0.527543	0.656235	Not significant	4hvs6h
AKDOCOJB_02411	RF00010	RNaseP_bact_a	Bacterial RNase P class A	8874.61	0.213532	0.213532	0.493649	0.432559	0.665335	0.779585	Not significant	12hvs24h
AKDOCOJB_00261	RF00040	rne5	RNase E 5' UTR element	571.965	-1.36973	1.36973	0.145525	-9.41227	4.85517e-21	2.2528e-20	Not significant	0hvs24h
AKDOCOJB_00261	RF00040	rne5	RNase E 5' UTR element	571.965	-1.20879	1.20879	0.146581	-8.24657	1.63011e-16	7.00343e-16	Not significant	0hvs4h
AKDOCOJB_00261	RF00040	rne5	RNase E 5' UTR element	571.965	-1.13265	1.13265	0.146193	-7.7476	9.36426e-15	2.85856e-14	Not significant	0hvs12h
AKDOCOJB_00261	RF00040	rne5	RNase E 5' UTR element	571.965	-0.934295	0.934295	0.140949	-6.62862	3.38834e-11	3.02344e-10	Not significant	6hvs24h
AKDOCOJB_00261	RF00040	rne5	RNase E 5' UTR element	571.965	0.773357	0.773357	0.142038	5.44472	5.18856e-08	1.00312e-06	Not significant	4hvs6h
AKDOCOJB_00261	RF00040	rne5	RNase E 5' UTR element	571.965	-0.697216	0.697216	0.141638	-4.92253	8.54343e-07	4.50472e-06	Not significant	6hvs12h
AKDOCOJB_00261	RF00040	rne5	RNase E 5' UTR element	571.965	-0.43543	0.43543	0.148648	-2.92927	0.00339762	0.00498891	Not significant	0hvs6h
AKDOCOJB_00261	RF00040	rne5	RNase E 5' UTR element	571.965	-0.237079	0.237079	0.138357	-1.71353	0.0866143	0.167454	Not significant	12hvs24h
AKDOCOJB_00261	RF00040	rne5	RNase E 5' UTR element	571.965	-0.160938	0.160938	0.138766	-1.15978	0.246139	0.301496	Not significant	4hvs24h
AKDOCOJB_00261	RF00040	rne5	RNase E 5' UTR element	571.965	0.076141	0.076141	0.139466	0.545946	0.585103	0.67872	Not significant	4hvs12h
AKDOCOJB_00690	RF00034	RprA	RprA RNA	13614	-1.20702	1.20702	0.24299	-4.96738	6.78638e-07	2.46006e-06	Not significant	4hvs24h
AKDOCOJB_00690	RF00034	RprA	RprA RNA	13614	-1.14095	1.14095	0.242998	-4.69532	2.66194e-06	9.08191e-06	Not significant	4hvs12h
AKDOCOJB_00690	RF00034	RprA	RprA RNA	13614	-1.07332	1.07332	0.243009	-4.41677	1.00185e-05	6.83616e-05	Not significant	4hvs6h
AKDOCOJB_00690	RF00034	RprA	RprA RNA	13614	-0.690064	0.690064	0.24296	-2.84024	0.00450791	0.0058102	Not significant	0hvs24h
AKDOCOJB_00690	RF00034	RprA	RprA RNA	13614	-0.623993	0.623993	0.242968	-2.56822	0.0102223	0.0133235	Not significant	0hvs12h
AKDOCOJB_00690	RF00034	RprA	RprA RNA	13614	-0.556356	0.556356	0.242978	-2.28973	0.0220368	0.029724	Not significant	0hvs6h
AKDOCOJB_00690	RF00034	RprA	RprA RNA	13614	0.516959	0.516959	0.243093	2.12659	0.0334543	0.0451245	Not significant	0hvs4h
AKDOCOJB_00690	RF00034	RprA	RprA RNA	13614	-0.133709	0.133709	0.242875	-0.550524	0.58196	0.703201	Not significant	6hvs24h
AKDOCOJB_00690	RF00034	RprA	RprA RNA	13614	-0.0660711	0.0660711	0.242864	-0.27205	0.785584	0.851661	Not significant	12hvs24h
AKDOCOJB_00690	RF00034	RprA	RprA RNA	13614	-0.0676376	0.0676376	0.242883	-0.278478	0.780646	0.896583	Not significant	6hvs12h
AKDOCOJB_02294	RF02893	RpsF_leader	RpsF leader	215.69	1.7387	1.7387	0.208516	8.33847	7.52585e-17	6.71537e-16	Significant	4hvs24h
AKDOCOJB_02294	RF02893	RpsF_leader	RpsF leader	215.69	2.13638	2.13638	0.21469	9.95099	2.49685e-23	2.63304e-22	Significant	4hvs12h
AKDOCOJB_02294	RF02893	RpsF_leader	RpsF leader	215.69	2.18914	2.18914	0.207886	10.5305	6.25132e-26	3.45311e-25	Significant	0hvs24h
AKDOCOJB_02294	RF02893	RpsF_leader	RpsF leader	215.69	2.58681	2.58681	0.214078	12.0835	1.29109e-33	7.88242e-33	Significant	0hvs12h
AKDOCOJB_02294	RF02893	RpsF_leader	RpsF leader	215.69	1.30708	1.30708	0.20228	6.46173	1.03511e-10	2.72891e-10	Not significant	0hvs6h
AKDOCOJB_02294	RF02893	RpsF_leader	RpsF leader	215.69	1.27974	1.27974	0.218358	5.86073	4.60831e-09	3.34102e-08	Not significant	6hvs12h
AKDOCOJB_02294	RF02893	RpsF_leader	RpsF leader	215.69	0.882059	0.882059	0.21229	4.15497	3.25328e-05	0.000145146	Not significant	6hvs24h
AKDOCOJB_02294	RF02893	RpsF_leader	RpsF leader	215.69	0.856642	0.856642	0.202927	4.22143	2.42759e-05	0.000148211	Not significant	4hvs6h
AKDOCOJB_02294	RF02893	RpsF_leader	RpsF leader	215.69	0.450435	0.450435	0.198315	2.27131	0.023128	0.0327177	Not significant	0hvs4h
AKDOCOJB_02294	RF02893	RpsF_leader	RpsF leader	215.69	-0.397677	0.397677	0.223561	-1.77883	0.0752676	0.153176	Not significant	12hvs24h
AKDOCOJB_00470	RF00391	RtT	RtT RNA	96.949	1.56794	1.56794	0.225445	6.95488	3.52868e-12	9.98359e-12	Significant	0hvs6h
AKDOCOJB_00470	RF00391	RtT	RtT RNA	96.949	1.56819	1.56819	0.223684	7.01075	2.37036e-12	6.39447e-12	Significant	0hvs12h
AKDOCOJB_00470	RF00391	RtT	RtT RNA	96.949	1.59972	1.59972	0.22259	7.18687	6.62917e-13	2.02364e-12	Significant	0hvs24h
AKDOCOJB_00469	RF00391	RtT	RtT RNA	115.848	1.64964	1.64964	0.262994	6.27253	3.5523e-10	8.24133e-10	Significant	0hvs24h
AKDOCOJB_01231	RF00391	RtT	RtT RNA	107.851	1.66824	1.66824	0.230164	7.24803	4.22868e-13	1.29086e-12	Significant	0hvs6h
AKDOCOJB_01231	RF00391	RtT	RtT RNA	107.851	1.83238	1.83238	0.234041	7.82931	4.90563e-15	2.03233e-14	Significant	0hvs4h
AKDOCOJB_03220	RF00391	RtT	RtT RNA	102.802	-1.84839	1.84839	0.240817	-7.67548	1.64794e-14	4.90157e-14	Significant	0hvs12h
AKDOCOJB_01231	RF00391	RtT	RtT RNA	107.851	2.04704	2.04704	0.232173	8.81687	1.17699e-18	5.05671e-18	Significant	0hvs24h
AKDOCOJB_01231	RF00391	RtT	RtT RNA	107.851	2.25231	2.25231	0.236933	9.50611	1.97921e-21	9.18353e-21	Significant	0hvs12h
AKDOCOJB_03482	RF00391	RtT	RtT RNA	178.691	1.23987	1.23987	0.169959	7.29515	2.98321e-13	1.15351e-12	Not significant	0hvs4h
AKDOCOJB_00001	RF00391	RtT	RtT RNA	219.774	1.24822	1.24822	0.177919	7.01566	2.28872e-12	6.80748e-12	Not significant	0hvs6h
AKDOCOJB_00001	RF00391	RtT	RtT RNA	219.774	1.19534	1.19534	0.178504	6.69645	2.13549e-11	7.50655e-11	Not significant	0hvs4h
AKDOCOJB_00002	RF00391	RtT	RtT RNA	340.243	0.990879	0.990879	0.155414	6.37574	1.82084e-10	4.49398e-10	Not significant	0hvs6h
AKDOCOJB_03220	RF00391	RtT	RtT RNA	102.802	-1.44421	1.44421	0.226212	-6.38432	1.72162e-10	8.32116e-10	Not significant	4hvs12h
AKDOCOJB_00001	RF00391	RtT	RtT RNA	219.774	1.07505	1.07505	0.174944	6.14513	7.98988e-10	1.81731e-09	Not significant	0hvs24h
AKDOCOJB_00470	RF00391	RtT	RtT RNA	96.949	1.29724	1.29724	0.2232	5.81198	6.17378e-09	1.74673e-08	Not significant	0hvs4h
AKDOCOJB_03482	RF00391	RtT	RtT RNA	178.691	-0.985939	0.985939	0.168219	-5.86104	4.59975e-09	2.0522e-08	Not significant	4hvs12h
AKDOCOJB_03220	RF00391	RtT	RtT RNA	102.802	-1.3711	1.3711	0.243006	-5.64222	1.6787e-08	3.54054e-08	Not significant	0hvs24h
AKDOCOJB_00002	RF00391	RtT	RtT RNA	340.243	0.867194	0.867194	0.155388	5.58081	2.39395e-08	5.90847e-08	Not significant	0hvs4h
AKDOCOJB_00469	RF00391	RtT	RtT RNA	115.848	1.42268	1.42268	0.261722	5.43585	5.45373e-08	1.15024e-07	Not significant	0hvs12h
AKDOCOJB_00469	RF00391	RtT	RtT RNA	115.848	1.39394	1.39394	0.262621	5.3078	1.10957e-07	2.38351e-07	Not significant	0hvs6h
AKDOCOJB_03482	RF00391	RtT	RtT RNA	178.691	0.844243	0.844243	0.163768	5.15513	2.53457e-07	5.15808e-07	Not significant	0hvs6h
AKDOCOJB_00002	RF00391	RtT	RtT RNA	340.243	-0.802976	0.802976	0.154151	-5.20901	1.89849e-07	1.10112e-06	Not significant	6hvs12h
AKDOCOJB_00469	RF00391	RtT	RtT RNA	115.848	1.17379	1.17379	0.261616	4.48669	7.23372e-06	1.55391e-05	Not significant	0hvs4h
AKDOCOJB_00002	RF00391	RtT	RtT RNA	340.243	-0.67929	0.67929	0.154125	-4.40739	1.04625e-05	3.46757e-05	Not significant	4hvs12h
AKDOCOJB_00002	RF00391	RtT	RtT RNA	340.243	0.636709	0.636709	0.152371	4.17869	2.93197e-05	4.85869e-05	Not significant	0hvs24h
AKDOCOJB_03220	RF00391	RtT	RtT RNA	102.802	-0.955765	0.955765	0.217389	-4.39656	1.09981e-05	5.31573e-05	Not significant	6hvs12h
AKDOCOJB_03220	RF00391	RtT	RtT RNA	102.802	-0.966912	0.966912	0.22854	-4.23081	2.32848e-05	6.92575e-05	Not significant	4hvs24h
AKDOCOJB_03482	RF00391	RtT	RtT RNA	178.691	-0.673327	0.673327	0.16957	-3.97078	7.16371e-05	0.000193254	Not significant	4hvs24h
AKDOCOJB_00001	RF00391	RtT	RtT RNA	219.774	0.648466	0.648466	0.172997	3.74843	0.000177945	0.000282762	Not significant	0hvs12h
AKDOCOJB_03482	RF00391	RtT	RtT RNA	178.691	0.566547	0.566547	0.159397	3.55433	0.00037895	0.000536076	Not significant	0hvs24h
AKDOCOJB_03220	RF00391	RtT	RtT RNA	102.802	-0.892626	0.892626	0.24883	-3.5873	0.000334125	0.000538313	Not significant	0hvs6h
AKDOCOJB_03482	RF00391	RtT	RtT RNA	178.691	-0.590308	0.590308	0.161962	-3.64474	0.000267661	0.00100157	Not significant	6hvs12h
AKDOCOJB_00001	RF00391	RtT	RtT RNA	219.774	-0.599753	0.599753	0.178563	-3.35877	0.000782892	0.00238988	Not significant	6hvs12h
AKDOCOJB_00001	RF00391	RtT	RtT RNA	219.774	-0.546877	0.546877	0.179146	-3.05269	0.002268	0.00526176	Not significant	4hvs12h
AKDOCOJB_00002	RF00391	RtT	RtT RNA	340.243	0.448806	0.448806	0.151082	2.9706	0.00297216	0.0123132	Not significant	12hvs24h
AKDOCOJB_01231	RF00391	RtT	RtT RNA	107.851	0.584079	0.584079	0.246942	2.36525	0.0180181	0.0394359	Not significant	6hvs12h
AKDOCOJB_00001	RF00391	RtT	RtT RNA	219.774	0.426584	0.426584	0.175598	2.42932	0.0151273	0.0461779	Not significant	12hvs24h
AKDOCOJB_00002	RF00391	RtT	RtT RNA	340.243	-0.35417	0.35417	0.155495	-2.27769	0.0227451	0.0527686	Not significant	6hvs24h
AKDOCOJB_03482	RF00391	RtT	RtT RNA	178.691	-0.39563	0.39563	0.173686	-2.27785	0.0227352	0.0573323	Not significant	4hvs6h
AKDOCOJB_03220	RF00391	RtT	RtT RNA	102.802	0.477295	0.477295	0.210698	2.2653	0.0234943	0.0633798	Not significant	12hvs24h
AKDOCOJB_03220	RF00391	RtT	RtT RNA	102.802	-0.478469	0.478469	0.219812	-2.17672	0.0295011	0.0671006	Not significant	6hvs24h
AKDOCOJB_03220	RF00391	RtT	RtT RNA	102.802	-0.488443	0.488443	0.234723	-2.08093	0.0374403	0.0868614	Not significant	4hvs6h
AKDOCOJB_03482	RF00391	RtT	RtT RNA	178.691	0.312612	0.312612	0.15754	1.98433	0.0472191	0.109548	Not significant	12hvs24h
AKDOCOJB_00469	RF00391	RtT	RtT RNA	115.848	0.475848	0.475848	0.269326	1.76681	0.0772605	0.1149	Not significant	4hvs24h
AKDOCOJB_03482	RF00391	RtT	RtT RNA	178.691	0.253935	0.253935	0.157958	1.60761	0.107921	0.127743	Not significant	0hvs12h
AKDOCOJB_01231	RF00391	RtT	RtT RNA	107.851	0.419933	0.419933	0.25056	1.67598	0.093743	0.134249	Not significant	4hvs12h
AKDOCOJB_03220	RF00391	RtT	RtT RNA	102.802	-0.404184	0.404184	0.256573	-1.57531	0.115184	0.14367	Not significant	0hvs4h
AKDOCOJB_03482	RF00391	RtT	RtT RNA	178.691	-0.277696	0.277696	0.163365	-1.69985	0.0891583	0.164164	Not significant	6hvs24h
AKDOCOJB_00002	RF00391	RtT	RtT RNA	340.243	-0.230484	0.230484	0.15547	-1.4825	0.138206	0.188611	Not significant	4hvs24h
AKDOCOJB_01231	RF00391	RtT	RtT RNA	107.851	0.378804	0.378804	0.242379	1.56286	0.118085	0.207543	Not significant	6hvs24h
AKDOCOJB_00002	RF00391	RtT	RtT RNA	340.243	0.187903	0.187903	0.150999	1.2444	0.213352	0.247488	Not significant	0hvs12h
AKDOCOJB_00470	RF00391	RtT	RtT RNA	96.949	0.302487	0.302487	0.232722	1.29978	0.193676	0.250913	Not significant	4hvs24h
AKDOCOJB_00470	RF00391	RtT	RtT RNA	96.949	0.270956	0.270956	0.233768	1.15908	0.246424	0.316565	Not significant	4hvs12h
AKDOCOJB_00470	RF00391	RtT	RtT RNA	96.949	0.270705	0.270705	0.235454	1.14971	0.250262	0.372185	Not significant	4hvs6h
AKDOCOJB_00469	RF00391	RtT	RtT RNA	115.848	0.248889	0.248889	0.268084	0.928401	0.3532	0.435864	Not significant	4hvs12h
AKDOCOJB_01231	RF00391	RtT	RtT RNA	107.851	0.214658	0.214658	0.246064	0.872368	0.383008	0.453356	Not significant	4hvs24h
AKDOCOJB_00001	RF00391	RtT	RtT RNA	219.774	-0.173168	0.173168	0.18045	-0.959648	0.337232	0.47706	Not significant	6hvs24h
AKDOCOJB_00469	RF00391	RtT	RtT RNA	115.848	0.255696	0.255696	0.270303	0.945962	0.344168	0.481006	Not significant	6hvs24h
AKDOCOJB_00469	RF00391	RtT	RtT RNA	115.848	0.226958	0.226958	0.269429	0.842366	0.399583	0.540753	Not significant	12hvs24h
AKDOCOJB_01231	RF00391	RtT	RtT RNA	107.851	-0.205275	0.205275	0.248816	-0.825006	0.409368	0.540881	Not significant	12hvs24h
AKDOCOJB_00469	RF00391	RtT	RtT RNA	115.848	0.220151	0.220151	0.268962	0.818521	0.41306	0.550746	Not significant	4hvs6h
AKDOCOJB_00001	RF00391	RtT	RtT RNA	219.774	-0.120293	0.120293	0.181027	-0.664503	0.506369	0.564796	Not significant	4hvs24h
AKDOCOJB_00002	RF00391	RtT	RtT RNA	340.243	0.123685	0.123685	0.158453	0.780579	0.43505	0.573475	Not significant	4hvs6h
AKDOCOJB_01231	RF00391	RtT	RtT RNA	107.851	-0.164146	0.164146	0.244169	-0.672266	0.501415	0.646268	Not significant	4hvs6h
AKDOCOJB_00001	RF00391	RtT	RtT RNA	219.774	0.0528755	0.0528755	0.183904	0.287517	0.773716	0.854772	Not significant	4hvs6h
AKDOCOJB_00470	RF00391	RtT	RtT RNA	96.949	0.0317825	0.0317825	0.234875	0.135317	0.892361	0.924231	Not significant	6hvs24h
AKDOCOJB_00470	RF00391	RtT	RtT RNA	96.949	0.0315309	0.0315309	0.233185	0.135218	0.892439	0.924312	Not significant	12hvs24h
AKDOCOJB_00469	RF00391	RtT	RtT RNA	115.848	0.0287382	0.0287382	0.269065	0.106807	0.914942	0.956155	Not significant	6hvs12h
AKDOCOJB_00470	RF00391	RtT	RtT RNA	96.949	0.000251654	0.000251654	0.235912	0.00106673	0.999149	0.999149	Not significant	6hvs12h
AKDOCOJB_00138	RF00110	RybB	RybB RNA	4884.58	-1.74687	1.74687	0.215431	-8.10874	5.11469e-16	1.64807e-15	Significant	0hvs12h
AKDOCOJB_00138	RF00110	RybB	RybB RNA	4884.58	-1.81039	1.81039	0.215478	-8.40174	4.39903e-17	1.96264e-16	Significant	0hvs4h
AKDOCOJB_00138	RF00110	RybB	RybB RNA	4884.58	-1.99839	1.99839	0.215399	-9.27764	1.73273e-20	9.57126e-20	Significant	0hvs6h
AKDOCOJB_00138	RF00110	RybB	RybB RNA	4884.58	-3.06578	3.06578	0.215205	-14.2459	4.75652e-46	6.13063e-45	Significant	0hvs24h
AKDOCOJB_00138	RF00110	RybB	RybB RNA	4884.58	-1.31891	1.31891	0.213814	-6.16848	6.89509e-10	1.14261e-08	Not significant	12hvs24h
AKDOCOJB_00138	RF00110	RybB	RybB RNA	4884.58	-1.25539	1.25539	0.213861	-5.87012	4.35482e-09	1.87096e-08	Not significant	4hvs24h
AKDOCOJB_00138	RF00110	RybB	RybB RNA	4884.58	-1.06738	1.06738	0.213782	-4.99286	5.94909e-07	3.45047e-06	Not significant	6hvs24h
AKDOCOJB_00138	RF00110	RybB	RybB RNA	4884.58	0.251522	0.251522	0.214009	1.17529	0.23988	0.366132	Not significant	6hvs12h
AKDOCOJB_00138	RF00110	RybB	RybB RNA	4884.58	-0.188007	0.188007	0.214056	-0.878305	0.379778	0.530775	Not significant	4hvs6h
AKDOCOJB_00138	RF00110	RybB	RybB RNA	4884.58	0.0635155	0.0635155	0.214088	0.296679	0.766712	0.823505	Not significant	4hvs12h
AKDOCOJB_01510	RF00057	RyhB	RyhB RNA	109.652	1.56812	1.56812	0.204403	7.67168	1.69753e-14	6.35206e-14	Significant	0hvs6h
AKDOCOJB_01510	RF00057	RyhB	RyhB RNA	109.652	1.86126	1.86126	0.20757	8.96688	3.05028e-19	1.1414e-18	Significant	0hvs12h
AKDOCOJB_00638	RF00057	RyhB	RyhB RNA	613.147	2.04295	2.04295	0.196767	10.3826	2.97617e-25	1.56925e-24	Significant	0hvs24h
AKDOCOJB_00638	RF00057	RyhB	RyhB RNA	613.147	2.70944	2.70944	0.199584	13.5754	5.6016e-42	5.41488e-41	Significant	0hvs6h
AKDOCOJB_00638	RF00057	RyhB	RyhB RNA	613.147	2.82306	2.82306	0.199562	14.1463	1.96982e-45	1.75768e-44	Significant	0hvs12h
AKDOCOJB_00638	RF00057	RyhB	RyhB RNA	613.147	2.88686	2.88686	0.200982	14.3638	8.73283e-47	1.26626e-45	Significant	0hvs4h
AKDOCOJB_01510	RF00057	RyhB	RyhB RNA	109.652	1.18859	1.18859	0.200308	5.93384	2.95923e-09	8.58177e-09	Not significant	0hvs4h
AKDOCOJB_01510	RF00057	RyhB	RyhB RNA	109.652	-1.26089	1.26089	0.207421	-6.07888	1.21023e-09	1.75484e-08	Not significant	12hvs24h
AKDOCOJB_01510	RF00057	RyhB	RyhB RNA	109.652	-0.967744	0.967744	0.204251	-4.73801	2.15828e-06	1.138e-05	Not significant	6hvs24h
AKDOCOJB_00638	RF00057	RyhB	RyhB RNA	613.147	-0.843914	0.843914	0.203056	-4.15606	3.23776e-05	9.16049e-05	Not significant	4hvs24h
AKDOCOJB_00638	RF00057	RyhB	RyhB RNA	613.147	-0.780105	0.780105	0.20165	-3.8686	0.000109463	0.000552072	Not significant	12hvs24h
AKDOCOJB_01510	RF00057	RyhB	RyhB RNA	109.652	0.600372	0.600372	0.190094	3.15829	0.00158698	0.00216576	Not significant	0hvs24h
AKDOCOJB_00638	RF00057	RyhB	RyhB RNA	613.147	-0.666485	0.666485	0.201672	-3.3048	0.000950449	0.00324271	Not significant	6hvs24h
AKDOCOJB_01510	RF00057	RyhB	RyhB RNA	109.652	0.672662	0.672662	0.21682	3.1024	0.00191957	0.00454428	Not significant	4hvs12h
AKDOCOJB_01510	RF00057	RyhB	RyhB RNA	109.652	-0.588223	0.588223	0.200153	-2.93887	0.0032941	0.00670377	Not significant	4hvs24h
AKDOCOJB_01510	RF00057	RyhB	RyhB RNA	109.652	0.379521	0.379521	0.21379	1.77521	0.075864	0.157147	Not significant	4hvs6h
AKDOCOJB_01510	RF00057	RyhB	RyhB RNA	109.652	0.293142	0.293142	0.220609	1.32878	0.183919	0.293581	Not significant	6hvs12h
AKDOCOJB_00638	RF00057	RyhB	RyhB RNA	613.147	-0.177429	0.177429	0.205787	-0.862197	0.388579	0.535079	Not significant	4hvs6h
AKDOCOJB_00638	RF00057	RyhB	RyhB RNA	613.147	0.11362	0.11362	0.2044	0.555869	0.5783	0.762305	Not significant	6hvs12h
AKDOCOJB_00638	RF00057	RyhB	RyhB RNA	613.147	-0.063809	0.063809	0.205765	-0.310106	0.756481	0.82011	Not significant	4hvs12h
AKDOCOJB_02246	RF00114	S15	Ribosomal S15 leader	3255.86	1.1505	1.1505	0.164363	6.99976	2.56397e-12	7.4355e-12	Not significant	0hvs6h
AKDOCOJB_02246	RF00114	S15	Ribosomal S15 leader	3255.86	0.863158	0.863158	0.164086	5.2604	1.43742e-07	2.82611e-07	Not significant	0hvs24h
AKDOCOJB_02246	RF00114	S15	Ribosomal S15 leader	3255.86	0.727619	0.727619	0.164183	4.43177	9.34625e-06	1.97121e-05	Not significant	0hvs4h
AKDOCOJB_02246	RF00114	S15	Ribosomal S15 leader	3255.86	-0.711203	0.711203	0.164331	-4.32787	1.50557e-05	6.98586e-05	Not significant	6hvs12h
AKDOCOJB_02246	RF00114	S15	Ribosomal S15 leader	3255.86	0.439299	0.439299	0.163946	2.67954	0.00737235	0.0098298	Not significant	0hvs12h
AKDOCOJB_02246	RF00114	S15	Ribosomal S15 leader	3255.86	0.422883	0.422883	0.164567	2.56967	0.0101796	0.0288009	Not significant	4hvs6h
AKDOCOJB_02246	RF00114	S15	Ribosomal S15 leader	3255.86	0.423859	0.423859	0.164054	2.58366	0.00977592	0.0324002	Not significant	12hvs24h
AKDOCOJB_02246	RF00114	S15	Ribosomal S15 leader	3255.86	-0.28832	0.28832	0.16415	-1.75644	0.0790134	0.121516	Not significant	4hvs12h
AKDOCOJB_02246	RF00114	S15	Ribosomal S15 leader	3255.86	-0.287345	0.287345	0.164471	-1.74709	0.0806222	0.150841	Not significant	6hvs24h
AKDOCOJB_02246	RF00114	S15	Ribosomal S15 leader	3255.86	0.135538	0.135538	0.16429	0.824992	0.409376	0.474877	Not significant	4hvs24h
AKDOCOJB_01447	RF01989	SECIS_3	Selenocysteine insertion sequence 3	27.0113	-1.41725	1.41725	0.531221	-2.66792	0.00763235	0.0105399	Not significant	0hvs6h
AKDOCOJB_01447	RF01989	SECIS_3	Selenocysteine insertion sequence 3	27.0113	0.995402	0.995402	0.505876	1.96768	0.049105	0.0933799	Not significant	6hvs12h
AKDOCOJB_01447	RF01989	SECIS_3	Selenocysteine insertion sequence 3	27.0113	-0.777845	0.777845	0.541332	-1.43691	0.150744	0.184066	Not significant	0hvs4h
AKDOCOJB_01447	RF01989	SECIS_3	Selenocysteine insertion sequence 3	27.0113	0.793841	0.793841	0.500493	1.58612	0.112712	0.201148	Not significant	6hvs24h
AKDOCOJB_01447	RF01989	SECIS_3	Selenocysteine insertion sequence 3	27.0113	-0.623413	0.623413	0.538407	-1.15788	0.246911	0.270205	Not significant	0hvs24h
AKDOCOJB_01447	RF01989	SECIS_3	Selenocysteine insertion sequence 3	27.0113	-0.639408	0.639408	0.503638	-1.26958	0.204234	0.315882	Not significant	4hvs6h
AKDOCOJB_01447	RF01989	SECIS_3	Selenocysteine insertion sequence 3	27.0113	-0.421852	0.421852	0.543415	-0.776297	0.437573	0.478854	Not significant	0hvs12h
AKDOCOJB_01447	RF01989	SECIS_3	Selenocysteine insertion sequence 3	27.0113	0.355993	0.355993	0.516483	0.689264	0.490657	0.574911	Not significant	4hvs12h
AKDOCOJB_01447	RF01989	SECIS_3	Selenocysteine insertion sequence 3	27.0113	0.154432	0.154432	0.511211	0.302091	0.762583	0.782829	Not significant	4hvs24h
AKDOCOJB_01447	RF01989	SECIS_3	Selenocysteine insertion sequence 3	27.0113	-0.201561	0.201561	0.513417	-0.392588	0.694624	0.789964	Not significant	12hvs24h
AKDOCOJB_02846	RF00021	Spot_42	Spot 42 RNA	10447.9	2.07013	2.07013	0.237614	8.71213	2.98219e-18	4.94191e-17	Significant	6hvs24h
AKDOCOJB_02846	RF00021	Spot_42	Spot 42 RNA	10447.9	2.22236	2.22236	0.237613	9.35286	8.53126e-21	1.09958e-19	Significant	4hvs24h
AKDOCOJB_02846	RF00021	Spot_42	Spot 42 RNA	10447.9	-2.75517	2.75517	0.237999	-11.5764	5.42965e-31	3.93649e-30	Significant	0hvs6h
AKDOCOJB_02846	RF00021	Spot_42	Spot 42 RNA	10447.9	-2.9074	2.9074	0.237997	-12.2161	2.55089e-34	2.95903e-33	Significant	0hvs4h
AKDOCOJB_02846	RF00021	Spot_42	Spot 42 RNA	10447.9	2.96145	2.96145	0.237871	12.4498	1.40182e-35	5.42036e-34	Significant	6hvs12h
AKDOCOJB_02846	RF00021	Spot_42	Spot 42 RNA	10447.9	3.11368	3.11368	0.23787	13.0899	3.76261e-39	1.09116e-37	Significant	4hvs12h
AKDOCOJB_02846	RF00021	Spot_42	Spot 42 RNA	10447.9	-0.891323	0.891323	0.238062	-3.74407	0.000181063	0.000840131	Not significant	12hvs24h
AKDOCOJB_02846	RF00021	Spot_42	Spot 42 RNA	10447.9	-0.685038	0.685038	0.23819	-2.87601	0.00402737	0.00524915	Not significant	0hvs24h
AKDOCOJB_02846	RF00021	Spot_42	Spot 42 RNA	10447.9	0.206285	0.206285	0.238446	0.865122	0.386972	0.427512	Not significant	0hvs12h
AKDOCOJB_02846	RF00021	Spot_42	Spot 42 RNA	10447.9	0.152231	0.152231	0.237421	0.641184	0.521403	0.656235	Not significant	4hvs6h
AKDOCOJB_01742	RF02029	sraA	sraA	173.69	-1.52442	1.52442	0.407879	-3.73743	0.000185911	0.000269571	Significant	0hvs24h
AKDOCOJB_01742	RF02029	sraA	sraA	173.69	-2.23407	2.23407	0.406376	-5.49755	3.85096e-08	8.42851e-08	Significant	0hvs6h
AKDOCOJB_01742	RF02029	sraA	sraA	173.69	-2.68038	2.68038	0.405637	-6.60783	3.89995e-11	1.33057e-10	Significant	0hvs4h
AKDOCOJB_01742	RF02029	sraA	sraA	173.69	-1.39828	1.39828	0.408714	-3.42117	0.000623532	0.000964396	Not significant	0hvs12h
AKDOCOJB_01742	RF02029	sraA	sraA	173.69	1.2821	1.2821	0.388625	3.29906	0.000970086	0.00250067	Not significant	4hvs12h
AKDOCOJB_01742	RF02029	sraA	sraA	173.69	1.15596	1.15596	0.387747	2.98122	0.00287106	0.00594719	Not significant	4hvs24h
AKDOCOJB_01742	RF02029	sraA	sraA	173.69	0.835792	0.835792	0.389397	2.14638	0.0318428	0.0659601	Not significant	6hvs12h
AKDOCOJB_01742	RF02029	sraA	sraA	173.69	0.709651	0.709651	0.38852	1.82655	0.0677674	0.133238	Not significant	6hvs24h
AKDOCOJB_01742	RF02029	sraA	sraA	173.69	0.446307	0.446307	0.386165	1.15574	0.247787	0.372185	Not significant	4hvs6h
AKDOCOJB_01742	RF02029	sraA	sraA	173.69	-0.126141	0.126141	0.390966	-0.32264	0.746968	0.825066	Not significant	12hvs24h
AKDOCOJB_00806	RF00101	SraC_RyeA	SraC/RyeA RNA	30.7588	-1.16345	1.16345	0.480069	-2.42351	0.0153713	0.0198119	Not significant	0hvs12h
AKDOCOJB_00806	RF00101	SraC_RyeA	SraC/RyeA RNA	30.7588	-0.680205	0.680205	0.487661	-1.39483	0.163066	0.189157	Not significant	0hvs6h
AKDOCOJB_00806	RF00101	SraC_RyeA	SraC/RyeA RNA	30.7588	0.727181	0.727181	0.454926	1.59846	0.109941	0.205696	Not significant	12hvs24h
AKDOCOJB_00806	RF00101	SraC_RyeA	SraC/RyeA RNA	30.7588	-0.635473	0.635473	0.490318	-1.29604	0.194961	0.228439	Not significant	0hvs4h
AKDOCOJB_00806	RF00101	SraC_RyeA	SraC/RyeA RNA	30.7588	-0.52798	0.52798	0.457367	-1.15439	0.24834	0.316565	Not significant	4hvs12h
AKDOCOJB_00806	RF00101	SraC_RyeA	SraC/RyeA RNA	30.7588	-0.436272	0.436272	0.488043	-0.893923	0.371363	0.391619	Not significant	0hvs24h
AKDOCOJB_00806	RF00101	SraC_RyeA	SraC/RyeA RNA	30.7588	-0.483248	0.483248	0.454516	-1.06321	0.287685	0.42784	Not significant	6hvs12h
AKDOCOJB_00806	RF00101	SraC_RyeA	SraC/RyeA RNA	30.7588	0.243933	0.243933	0.46293	0.526932	0.598241	0.715422	Not significant	6hvs24h
AKDOCOJB_00806	RF00101	SraC_RyeA	SraC/RyeA RNA	30.7588	0.1992	0.1992	0.465729	0.427717	0.668857	0.723289	Not significant	4hvs24h
AKDOCOJB_00806	RF00101	SraC_RyeA	SraC/RyeA RNA	30.7588	-0.0447323	0.0447323	0.465329	-0.0961306	0.923417	0.965012	Not significant	4hvs6h
AKDOCOJB_02244	RF00082	SraG	SraG RNA	244401	1.34871	1.34871	0.223366	6.03814	1.55904e-09	3.47787e-09	Not significant	0hvs24h
AKDOCOJB_02244	RF00082	SraG	SraG RNA	244401	1.13261	1.13261	0.223366	5.07066	3.96447e-07	7.79456e-07	Not significant	0hvs6h
AKDOCOJB_02244	RF00082	SraG	SraG RNA	244401	1.07388	1.07388	0.223365	4.80775	1.52641e-06	2.76662e-06	Not significant	0hvs12h
AKDOCOJB_02244	RF00082	SraG	SraG RNA	244401	0.825833	0.825833	0.223367	3.6972	0.000217987	0.000526801	Not significant	4hvs24h
AKDOCOJB_02244	RF00082	SraG	SraG RNA	244401	0.60973	0.60973	0.223367	2.72973	0.00633867	0.0198726	Not significant	4hvs6h
AKDOCOJB_02244	RF00082	SraG	SraG RNA	244401	0.551001	0.551001	0.223366	2.46681	0.0136323	0.0263558	Not significant	4hvs12h
AKDOCOJB_02244	RF00082	SraG	SraG RNA	244401	0.522881	0.522881	0.223363	2.34094	0.0192351	0.0275466	Not significant	0hvs4h
AKDOCOJB_02244	RF00082	SraG	SraG RNA	244401	0.274832	0.274832	0.223368	1.2304	0.218548	0.352105	Not significant	12hvs24h
AKDOCOJB_02244	RF00082	SraG	SraG RNA	244401	0.216102	0.216102	0.223369	0.967467	0.333311	0.47706	Not significant	6hvs24h
AKDOCOJB_02244	RF00082	SraG	SraG RNA	244401	-0.0587296	0.0587296	0.223368	-0.262927	0.792607	0.899119	Not significant	6hvs12h
AKDOCOJB_01791	RF00368	sroB	sroB RNA	524.977	-1.30807	1.30807	0.137969	-9.4809	2.52091e-21	1.12471e-20	Not significant	0hvs12h
AKDOCOJB_01791	RF00368	sroB	sroB RNA	524.977	-1.72605	1.72605	0.136877	-12.6102	1.85432e-36	1.43401e-35	Significant	0hvs24h
AKDOCOJB_01791	RF00368	sroB	sroB RNA	524.977	-1.11832	1.11832	0.130787	-8.55075	1.22289e-17	1.18212e-16	Not significant	4hvs24h
AKDOCOJB_01791	RF00368	sroB	sroB RNA	524.977	-1.0208	1.0208	0.139148	-7.33611	2.19888e-13	7.2877e-13	Not significant	0hvs6h
AKDOCOJB_01791	RF00368	sroB	sroB RNA	524.977	-0.705249	0.705249	0.128493	-5.48861	4.05115e-08	2.61074e-07	Not significant	6hvs24h
AKDOCOJB_01791	RF00368	sroB	sroB RNA	524.977	-0.700344	0.700344	0.131929	-5.30849	1.1054e-07	4.57952e-07	Not significant	4hvs12h
AKDOCOJB_01791	RF00368	sroB	sroB RNA	524.977	-0.607729	0.607729	0.141268	-4.30195	1.69302e-05	3.32866e-05	Not significant	0hvs4h
AKDOCOJB_01791	RF00368	sroB	sroB RNA	524.977	-0.41798	0.41798	0.127216	-3.28559	0.00101768	0.00454044	Not significant	12hvs24h
AKDOCOJB_01791	RF00368	sroB	sroB RNA	524.977	-0.413075	0.413075	0.133161	-3.10207	0.00192175	0.00719105	Not significant	4hvs6h
AKDOCOJB_01791	RF00368	sroB	sroB RNA	524.977	-0.287269	0.287269	0.129656	-2.21562	0.0267172	0.0573925	Not significant	6hvs12h
AKDOCOJB_01057	RF02074	STnc240	Enterobacterial sRNA STnc240	3050.01	2.35053	2.35053	0.302896	7.76017	8.48163e-15	8.94427e-14	Significant	6hvs24h
AKDOCOJB_01057	RF02074	STnc240	Enterobacterial sRNA STnc240	3050.01	2.69002	2.69002	0.305086	8.81727	1.17288e-18	2.26757e-17	Significant	6hvs12h
AKDOCOJB_01057	RF02074	STnc240	Enterobacterial sRNA STnc240	3050.01	3.15056	3.15056	0.296084	10.6408	1.92503e-26	1.24058e-25	Significant	0hvs4h
AKDOCOJB_01057	RF02074	STnc240	Enterobacterial sRNA STnc240	3050.01	3.20367	3.20367	0.302327	10.5967	3.0866e-26	5.96743e-25	Significant	4hvs24h
AKDOCOJB_01057	RF02074	STnc240	Enterobacterial sRNA STnc240	3050.01	3.54317	3.54317	0.304521	11.6352	2.72856e-31	5.27522e-30	Significant	4hvs12h
AKDOCOJB_01057	RF02074	STnc240	Enterobacterial sRNA STnc240	3050.01	4.00371	4.00371	0.296665	13.4957	1.65753e-41	1.47902e-40	Significant	0hvs6h
AKDOCOJB_01057	RF02074	STnc240	Enterobacterial sRNA STnc240	3050.01	6.35423	6.35423	0.301584	21.0696	1.5134e-98	4.38885e-97	Significant	0hvs24h
AKDOCOJB_01057	RF02074	STnc240	Enterobacterial sRNA STnc240	3050.01	6.69373	6.69373	0.303783	22.0346	1.342e-107	3.8918e-106	Significant	0hvs12h
AKDOCOJB_01057	RF02074	STnc240	Enterobacterial sRNA STnc240	3050.01	0.853143	0.853143	0.297421	2.86847	0.0041246	0.0132904	Not significant	4hvs6h
AKDOCOJB_01057	RF02074	STnc240	Enterobacterial sRNA STnc240	3050.01	-0.339496	0.339496	0.309871	-1.09561	0.273251	0.404534	Not significant	12hvs24h
AKDOCOJB_00669	RF02081	STnc550	Enterobacterial sRNA STnc550	2160.48	-0.471153	0.471153	0.14625	-3.22156	0.00127495	0.00321508	Not significant	4hvs12h
AKDOCOJB_00669	RF02081	STnc550	Enterobacterial sRNA STnc550	2160.48	-0.446608	0.446608	0.146125	-3.05635	0.00224049	0.00618803	Not significant	6hvs12h
AKDOCOJB_00669	RF02081	STnc550	Enterobacterial sRNA STnc550	2160.48	0.385423	0.385423	0.145921	2.64132	0.00825845	0.0281759	Not significant	12hvs24h
AKDOCOJB_00669	RF02081	STnc550	Enterobacterial sRNA STnc550	2160.48	-0.316267	0.316267	0.146373	-2.16069	0.0307193	0.037909	Not significant	0hvs12h
AKDOCOJB_00669	RF02081	STnc550	Enterobacterial sRNA STnc550	2160.48	0.154887	0.154887	0.146884	1.05448	0.291661	0.328473	Not significant	0hvs4h
AKDOCOJB_00669	RF02081	STnc550	Enterobacterial sRNA STnc550	2160.48	0.130341	0.130341	0.146759	0.888131	0.37447	0.398519	Not significant	0hvs6h
AKDOCOJB_00669	RF02081	STnc550	Enterobacterial sRNA STnc550	2160.48	-0.085731	0.085731	0.146433	-0.585461	0.558238	0.61672	Not significant	4hvs24h
AKDOCOJB_00669	RF02081	STnc550	Enterobacterial sRNA STnc550	2160.48	0.0691559	0.0691559	0.146556	0.471874	0.637017	0.653929	Not significant	0hvs24h
AKDOCOJB_00669	RF02081	STnc550	Enterobacterial sRNA STnc550	2160.48	-0.0611852	0.0611852	0.146308	-0.418195	0.675804	0.732737	Not significant	6hvs24h
AKDOCOJB_00669	RF02081	STnc550	Enterobacterial sRNA STnc550	2160.48	-0.0245457	0.0245457	0.146636	-0.167392	0.867062	0.939992	Not significant	4hvs6h
AKDOCOJB_03468	RF01830	StyR-44	Salmonella enterica Typhi npcRNA 44	6328.18	1.60185	1.60185	0.276883	5.78529	7.23885e-09	1.67941e-08	Significant	0hvs6h
AKDOCOJB_03485	RF01830	StyR-44	Salmonella enterica Typhi npcRNA 44	2922.42	1.60352	1.60352	0.19795	8.10061	5.46861e-16	6.34359e-15	Significant	6hvs24h
AKDOCOJB_03485	RF01830	StyR-44	Salmonella enterica Typhi npcRNA 44	2922.42	1.76578	1.76578	0.195911	9.01319	2.00141e-19	9.67347e-19	Significant	0hvs4h
AKDOCOJB_03485	RF01830	StyR-44	Salmonella enterica Typhi npcRNA 44	2922.42	1.77929	1.77929	0.197823	8.99433	2.37668e-19	1.96925e-18	Significant	4hvs12h
AKDOCOJB_03485	RF01830	StyR-44	Salmonella enterica Typhi npcRNA 44	2922.42	1.8926	1.8926	0.197858	9.56544	1.11723e-21	1.61998e-20	Significant	4hvs24h
AKDOCOJB_03485	RF01830	StyR-44	Salmonella enterica Typhi npcRNA 44	2922.42	2.05486	2.05486	0.196005	10.4837	1.02615e-25	7.00197e-25	Significant	0hvs6h
AKDOCOJB_03485	RF01830	StyR-44	Salmonella enterica Typhi npcRNA 44	2922.42	3.54507	3.54507	0.197344	17.9639	3.73306e-72	6.18621e-71	Significant	0hvs12h
AKDOCOJB_03485	RF01830	StyR-44	Salmonella enterica Typhi npcRNA 44	2922.42	3.65838	3.65838	0.197378	18.5349	1.08022e-76	2.50611e-75	Significant	0hvs24h
AKDOCOJB_03485	RF01830	StyR-44	Salmonella enterica Typhi npcRNA 44	2922.42	1.49021	1.49021	0.197916	7.52951	5.09301e-14	5.90789e-13	Not significant	6hvs12h
AKDOCOJB_03483	RF01830	StyR-44	Salmonella enterica Typhi npcRNA 44	8782.2	1.49858	1.49858	0.298082	5.02741	4.97139e-07	9.4538e-07	Not significant	0hvs6h
AKDOCOJB_03468	RF01830	StyR-44	Salmonella enterica Typhi npcRNA 44	6328.18	1.27873	1.27873	0.276788	4.6199	3.83933e-06	7.06925e-06	Not significant	0hvs24h
AKDOCOJB_03468	RF01830	StyR-44	Salmonella enterica Typhi npcRNA 44	6328.18	1.2472	1.2472	0.276796	4.50586	6.61053e-06	1.14451e-05	Not significant	0hvs12h
AKDOCOJB_03468	RF01830	StyR-44	Salmonella enterica Typhi npcRNA 44	6328.18	1.19503	1.19503	0.276827	4.31687	1.58261e-05	3.22075e-05	Not significant	0hvs4h
AKDOCOJB_03483	RF01830	StyR-44	Salmonella enterica Typhi npcRNA 44	8782.2	1.17957	1.17957	0.298029	3.95789	7.5616e-05	0.000125306	Not significant	0hvs12h
AKDOCOJB_03483	RF01830	StyR-44	Salmonella enterica Typhi npcRNA 44	8782.2	1.10858	1.10858	0.298014	3.71991	0.000199294	0.000285408	Not significant	0hvs24h
AKDOCOJB_03483	RF01830	StyR-44	Salmonella enterica Typhi npcRNA 44	8782.2	1.09476	1.09476	0.298046	3.67313	0.000239601	0.000414831	Not significant	0hvs4h
AKDOCOJB_03485	RF01830	StyR-44	Salmonella enterica Typhi npcRNA 44	2922.42	0.289077	0.289077	0.196488	1.47122	0.141231	0.244341	Not significant	4hvs6h
AKDOCOJB_03468	RF01830	StyR-44	Salmonella enterica Typhi npcRNA 44	6328.18	0.406822	0.406822	0.277002	1.46866	0.141924	0.244341	Not significant	4hvs6h
AKDOCOJB_03483	RF01830	StyR-44	Salmonella enterica Typhi npcRNA 44	8782.2	0.403821	0.403821	0.298154	1.35441	0.175606	0.285997	Not significant	4hvs6h
AKDOCOJB_03483	RF01830	StyR-44	Salmonella enterica Typhi npcRNA 44	8782.2	-0.389999	0.389999	0.298121	-1.30819	0.190809	0.299107	Not significant	6hvs24h
AKDOCOJB_03468	RF01830	StyR-44	Salmonella enterica Typhi npcRNA 44	6328.18	-0.354643	0.354643	0.276971	-1.28043	0.200393	0.314129	Not significant	6hvs12h
AKDOCOJB_03468	RF01830	StyR-44	Salmonella enterica Typhi npcRNA 44	6328.18	-0.323117	0.323117	0.276962	-1.16665	0.243353	0.371433	Not significant	6hvs24h
AKDOCOJB_03483	RF01830	StyR-44	Salmonella enterica Typhi npcRNA 44	8782.2	-0.319017	0.319017	0.298137	-1.07004	0.284603	0.42784	Not significant	6hvs12h
AKDOCOJB_03485	RF01830	StyR-44	Salmonella enterica Typhi npcRNA 44	2922.42	0.113305	0.113305	0.199276	0.568581	0.569641	0.702961	Not significant	12hvs24h
AKDOCOJB_03468	RF01830	StyR-44	Salmonella enterica Typhi npcRNA 44	6328.18	0.0837048	0.0837048	0.276906	0.302286	0.762434	0.782829	Not significant	4hvs24h
AKDOCOJB_03483	RF01830	StyR-44	Salmonella enterica Typhi npcRNA 44	8782.2	0.0848047	0.0848047	0.298101	0.284483	0.77604	0.825877	Not significant	4hvs12h
AKDOCOJB_03483	RF01830	StyR-44	Salmonella enterica Typhi npcRNA 44	8782.2	-0.0709818	0.0709818	0.298068	-0.23814	0.811773	0.863905	Not significant	12hvs24h
AKDOCOJB_03468	RF01830	StyR-44	Salmonella enterica Typhi npcRNA 44	6328.18	0.0521794	0.0521794	0.276915	0.188431	0.850539	0.880915	Not significant	4hvs12h
AKDOCOJB_03468	RF01830	StyR-44	Salmonella enterica Typhi npcRNA 44	6328.18	0.0315255	0.0315255	0.276876	0.113861	0.909348	0.93349	Not significant	12hvs24h
AKDOCOJB_03483	RF01830	StyR-44	Salmonella enterica Typhi npcRNA 44	8782.2	0.0138228	0.0138228	0.298085	0.0463721	0.963014	0.963014	Not significant	4hvs24h
AKDOCOJB_03357	RF00127	t44	t44 RNA	110.946	1.55174	1.55174	0.193598	8.0153	1.09869e-15	9.10347e-15	Significant	4hvs24h
AKDOCOJB_03357	RF00127	t44	t44 RNA	110.946	2.05203	2.05203	0.204831	10.0182	1.26835e-23	1.47128e-22	Significant	4hvs12h
AKDOCOJB_03357	RF00127	t44	t44 RNA	110.946	1.42692	1.42692	0.208555	6.84194	7.81252e-12	7.5521e-11	Not significant	6hvs12h
AKDOCOJB_03357	RF00127	t44	t44 RNA	110.946	-0.99209	0.99209	0.194624	-5.09748	3.44208e-07	8.14859e-07	Not significant	0hvs4h
AKDOCOJB_03357	RF00127	t44	t44 RNA	110.946	1.05994	1.05994	0.21707	4.88297	1.04501e-06	1.98723e-06	Not significant	0hvs12h
AKDOCOJB_03357	RF00127	t44	t44 RNA	110.946	0.926632	0.926632	0.197533	4.69101	2.71857e-06	1.37111e-05	Not significant	6hvs24h
AKDOCOJB_03357	RF00127	t44	t44 RNA	110.946	0.62511	0.62511	0.18508	3.37752	0.000731422	0.00292569	Not significant	4hvs6h
AKDOCOJB_03357	RF00127	t44	t44 RNA	110.946	0.559652	0.559652	0.206503	2.71014	0.00672543	0.0083887	Not significant	0hvs24h
AKDOCOJB_03357	RF00127	t44	t44 RNA	110.946	-0.500293	0.500293	0.21615	-2.31456	0.020637	0.0598472	Not significant	12hvs24h
AKDOCOJB_03357	RF00127	t44	t44 RNA	110.946	-0.36698	0.36698	0.198539	-1.8484	0.0645447	0.0805073	Not significant	0hvs6h
AKDOCOJB_02096	RF00506	Thr_leader	Threonine operon leader	1494.17	-2.31706	2.31706	0.207076	-11.1894	4.59499e-29	2.96122e-28	Significant	0hvs24h
AKDOCOJB_02096	RF00506	Thr_leader	Threonine operon leader	1494.17	2.32901	2.32901	0.201675	11.5483	7.52522e-31	1.24704e-29	Significant	4hvs12h
AKDOCOJB_02096	RF00506	Thr_leader	Threonine operon leader	1494.17	-2.45197	2.45197	0.207126	-11.8381	2.48076e-32	1.91845e-31	Significant	0hvs6h
AKDOCOJB_02096	RF00506	Thr_leader	Threonine operon leader	1494.17	-3.45877	3.45877	0.206666	-16.736	7.16387e-63	1.38502e-61	Significant	0hvs4h
AKDOCOJB_02096	RF00506	Thr_leader	Threonine operon leader	1494.17	1.32222	1.32222	0.202146	6.54091	6.11474e-11	5.45623e-10	Not significant	6hvs12h
AKDOCOJB_02096	RF00506	Thr_leader	Threonine operon leader	1494.17	1.14171	1.14171	0.200282	5.7005	1.19457e-08	4.94895e-08	Not significant	4hvs24h
AKDOCOJB_02096	RF00506	Thr_leader	Threonine operon leader	1494.17	-1.1873	1.1873	0.202095	-5.87498	4.22888e-09	5.45055e-08	Not significant	12hvs24h
AKDOCOJB_02096	RF00506	Thr_leader	Threonine operon leader	1494.17	-1.12975	1.12975	0.208423	-5.42048	5.94402e-08	1.23126e-07	Not significant	0hvs12h
AKDOCOJB_02096	RF00506	Thr_leader	Threonine operon leader	1494.17	1.0068	1.0068	0.200334	5.02559	5.01878e-07	6.46865e-06	Not significant	4hvs6h
AKDOCOJB_02096	RF00506	Thr_leader	Threonine operon leader	1494.17	0.134913	0.134913	0.200756	0.672024	0.501569	0.618957	Not significant	6hvs24h
AKDOCOJB_02004	RF02030	tp2	tp2	3316.91	1.6324	1.6324	0.194966	8.37275	5.62868e-17	1.92037e-16	Significant	0hvs12h
AKDOCOJB_02004	RF02030	tp2	tp2	3316.91	1.71812	1.71812	0.194025	8.85517	8.35582e-19	8.8116e-18	Significant	4hvs24h
AKDOCOJB_02004	RF02030	tp2	tp2	3316.91	1.88225	1.88225	0.194229	9.69092	3.29561e-22	3.82291e-20	Significant	4hvs6h
AKDOCOJB_02004	RF02030	tp2	tp2	3316.91	2.53446	2.53446	0.194629	13.022	9.17766e-39	2.12922e-37	Significant	4hvs12h
AKDOCOJB_02004	RF02030	tp2	tp2	3316.91	0.980198	0.980198	0.194566	5.03787	4.70738e-07	9.10093e-07	Not significant	0hvs6h
AKDOCOJB_02004	RF02030	tp2	tp2	3316.91	-0.902057	0.902057	0.193933	-4.65138	3.29718e-06	7.35525e-06	Not significant	0hvs4h
AKDOCOJB_02004	RF02030	tp2	tp2	3316.91	0.816063	0.816063	0.194362	4.19867	2.68482e-05	4.57999e-05	Not significant	0hvs24h
AKDOCOJB_02004	RF02030	tp2	tp2	3316.91	-0.816339	0.816339	0.195057	-4.18513	2.84999e-05	0.000173999	Not significant	12hvs24h
AKDOCOJB_02004	RF02030	tp2	tp2	3316.91	0.652204	0.652204	0.19526	3.34018	0.000837245	0.00249027	Not significant	6hvs12h
AKDOCOJB_02004	RF02030	tp2	tp2	3316.91	-0.164135	0.164135	0.194657	-0.843203	0.399115	0.550132	Not significant	6hvs24h
AKDOCOJB_02085	RF02031	tpke11	tpke11	116.516	1.51833	1.51833	0.239181	6.34803	2.18091e-10	1.01194e-09	Significant	4hvs12h
AKDOCOJB_02085	RF02031	tpke11	tpke11	116.516	1.60632	1.60632	0.239042	6.71982	1.81949e-11	1.0553e-10	Significant	4hvs24h
AKDOCOJB_02085	RF02031	tpke11	tpke11	116.516	-2.0654	2.0654	0.312618	-6.60679	3.92749e-11	1.01242e-10	Significant	0hvs24h
AKDOCOJB_02085	RF02031	tpke11	tpke11	116.516	-2.15339	2.15339	0.312725	-6.88589	5.74291e-12	1.51404e-11	Significant	0hvs12h
AKDOCOJB_02085	RF02031	tpke11	tpke11	116.516	-2.54044	2.54044	0.310851	-8.17251	3.02029e-16	1.34751e-15	Significant	0hvs6h
AKDOCOJB_02085	RF02031	tpke11	tpke11	116.516	-3.67172	3.67172	0.306192	-11.9916	3.93384e-33	4.14841e-32	Significant	0hvs4h
AKDOCOJB_02085	RF02031	tpke11	tpke11	116.516	1.13128	1.13128	0.236726	4.77885	1.76297e-06	1.70421e-05	Not significant	4hvs6h
AKDOCOJB_02085	RF02031	tpke11	tpke11	116.516	0.475036	0.475036	0.244982	1.93906	0.0524935	0.110713	Not significant	6hvs24h
AKDOCOJB_02085	RF02031	tpke11	tpke11	116.516	0.387049	0.387049	0.245118	1.57903	0.114329	0.197943	Not significant	6hvs12h
AKDOCOJB_02085	RF02031	tpke11	tpke11	116.516	0.0879868	0.0879868	0.247355	0.355711	0.722057	0.806398	Not significant	12hvs24h
AKDOCOJB_01128	RF00059	TPP	TPP riboswitch (THI element)	14606.8	-1.47599	1.47599	0.155544	-9.48925	2.3271e-21	8.99811e-20	Not significant	12hvs24h
AKDOCOJB_03442	RF00059	TPP	TPP riboswitch (THI element)	4436.31	-1.60287	1.60287	0.212707	-7.5356	4.861e-14	5.90789e-13	Significant	6hvs12h
AKDOCOJB_03442	RF00059	TPP	TPP riboswitch (THI element)	4436.31	-1.69931	1.69931	0.212954	-7.9797	1.46688e-15	1.06349e-14	Significant	4hvs24h
AKDOCOJB_01128	RF00059	TPP	TPP riboswitch (THI element)	14606.8	1.78598	1.78598	0.155532	11.483	1.60537e-30	4.65558e-29	Significant	6hvs12h
AKDOCOJB_03442	RF00059	TPP	TPP riboswitch (THI element)	4436.31	-1.91633	1.91633	0.212935	-8.99959	2.26567e-19	1.96925e-18	Significant	4hvs12h
AKDOCOJB_01128	RF00059	TPP	TPP riboswitch (THI element)	14606.8	2.29356	2.29356	0.155496	14.75	3.07644e-49	1.18956e-47	Significant	4hvs12h
AKDOCOJB_01128	RF00059	TPP	TPP riboswitch (THI element)	14606.8	2.5085	2.5085	0.155501	16.1317	1.52779e-58	1.77224e-57	Significant	0hvs12h
AKDOCOJB_01128	RF00059	TPP	TPP riboswitch (THI element)	14606.8	1.03251	1.03251	0.155173	6.65393	2.85375e-11	7.69849e-11	Not significant	0hvs24h
AKDOCOJB_03442	RF00059	TPP	TPP riboswitch (THI element)	4436.31	-1.38585	1.38585	0.212725	-6.51474	7.28136e-11	5.63092e-10	Not significant	6hvs24h
AKDOCOJB_01128	RF00059	TPP	TPP riboswitch (THI element)	14606.8	0.817566	0.817566	0.155167	5.26895	1.37204e-07	5.48817e-07	Not significant	4hvs24h
AKDOCOJB_03442	RF00059	TPP	TPP riboswitch (THI element)	4436.31	-1.02246	1.02246	0.212632	-4.80861	1.51985e-06	2.76662e-06	Not significant	0hvs12h
AKDOCOJB_01128	RF00059	TPP	TPP riboswitch (THI element)	14606.8	0.722517	0.722517	0.155161	4.65656	3.21538e-06	5.73822e-06	Not significant	0hvs6h
AKDOCOJB_03442	RF00059	TPP	TPP riboswitch (THI element)	4436.31	0.893865	0.893865	0.213314	4.19038	2.78489e-05	5.38412e-05	Not significant	0hvs4h
AKDOCOJB_03442	RF00059	TPP	TPP riboswitch (THI element)	4436.31	-0.805441	0.805441	0.21265	-3.78763	0.000152091	0.000223324	Not significant	0hvs24h
AKDOCOJB_01128	RF00059	TPP	TPP riboswitch (THI element)	14606.8	0.507576	0.507576	0.155155	3.27141	0.00107014	0.00413787	Not significant	4hvs6h
AKDOCOJB_03442	RF00059	TPP	TPP riboswitch (THI element)	4436.31	0.580411	0.580411	0.213086	2.72383	0.00645287	0.00901847	Not significant	0hvs6h
AKDOCOJB_02051	RF00059	TPP	TPP riboswitch (THI element)	16.717	-0.92829	0.92829	0.539146	-1.72178	0.0851097	0.0958517	Not significant	0hvs24h
AKDOCOJB_01128	RF00059	TPP	TPP riboswitch (THI element)	14606.8	0.30999	0.30999	0.155204	1.99731	0.0457911	0.0983661	Not significant	6hvs24h
AKDOCOJB_02051	RF00059	TPP	TPP riboswitch (THI element)	16.717	-0.870564	0.870564	0.516417	-1.68578	0.0918385	0.174644	Not significant	12hvs24h
AKDOCOJB_01128	RF00059	TPP	TPP riboswitch (THI element)	14606.8	0.214941	0.214941	0.155124	1.38561	0.165867	0.196333	Not significant	0hvs4h
AKDOCOJB_03442	RF00059	TPP	TPP riboswitch (THI element)	4436.31	-0.313454	0.313454	0.213388	-1.46894	0.14185	0.244341	Not significant	4hvs6h
AKDOCOJB_02051	RF00059	TPP	TPP riboswitch (THI element)	16.717	-0.540326	0.540326	0.554278	-0.974829	0.329645	0.364179	Not significant	0hvs4h
AKDOCOJB_02051	RF00059	TPP	TPP riboswitch (THI element)	16.717	-0.511897	0.511897	0.551965	-0.927409	0.353714	0.383466	Not significant	0hvs6h
AKDOCOJB_03442	RF00059	TPP	TPP riboswitch (THI element)	4436.31	0.217023	0.217023	0.212271	1.02239	0.306598	0.433724	Not significant	12hvs24h
AKDOCOJB_02051	RF00059	TPP	TPP riboswitch (THI element)	16.717	0.4826	0.4826	0.532195	0.90681	0.364507	0.445083	Not significant	4hvs12h
AKDOCOJB_02051	RF00059	TPP	TPP riboswitch (THI element)	16.717	-0.387964	0.387964	0.50886	-0.762418	0.44581	0.509297	Not significant	4hvs24h
AKDOCOJB_02051	RF00059	TPP	TPP riboswitch (THI element)	16.717	-0.416393	0.416393	0.506339	-0.82236	0.410872	0.550132	Not significant	6hvs24h
AKDOCOJB_02051	RF00059	TPP	TPP riboswitch (THI element)	16.717	0.454171	0.454171	0.529786	0.857273	0.391294	0.553538	Not significant	6hvs12h
AKDOCOJB_02051	RF00059	TPP	TPP riboswitch (THI element)	16.717	-0.0577262	0.0577262	0.561224	-0.102858	0.918076	0.918076	Not significant	0hvs12h
AKDOCOJB_02051	RF00059	TPP	TPP riboswitch (THI element)	16.717	0.028429	0.028429	0.522422	0.0544176	0.956602	0.980922	Not significant	4hvs6h
AKDOCOJB_00515	RF00513	Trp_leader	Tryptophan operon leader	42.0327	1.64407	1.64407	0.398964	4.12085	3.77472e-05	0.000109467	Significant	4hvs12h
AKDOCOJB_00515	RF00513	Trp_leader	Tryptophan operon leader	42.0327	1.7917	1.7917	0.399796	4.48153	7.41098e-06	2.45621e-05	Significant	4hvs24h
AKDOCOJB_00515	RF00513	Trp_leader	Tryptophan operon leader	42.0327	-2.22338	2.22338	0.558344	-3.98209	6.83118e-05	0.000105656	Significant	0hvs24h
AKDOCOJB_00515	RF00513	Trp_leader	Tryptophan operon leader	42.0327	-2.371	2.371	0.557749	-4.25102	2.12799e-05	3.5775e-05	Significant	0hvs12h
AKDOCOJB_00515	RF00513	Trp_leader	Tryptophan operon leader	42.0327	-3.40521	3.40521	0.548472	-6.20854	5.3479e-10	1.26603e-09	Significant	0hvs6h
AKDOCOJB_00515	RF00513	Trp_leader	Tryptophan operon leader	42.0327	-4.01507	4.01507	0.545425	-7.36136	1.82042e-13	7.2817e-13	Significant	0hvs4h
AKDOCOJB_00515	RF00513	Trp_leader	Tryptophan operon leader	42.0327	1.18184	1.18184	0.403943	2.92575	0.00343625	0.00972208	Not significant	6hvs24h
AKDOCOJB_00515	RF00513	Trp_leader	Tryptophan operon leader	42.0327	1.03421	1.03421	0.40312	2.56552	0.0103021	0.0259792	Not significant	6hvs12h
AKDOCOJB_00515	RF00513	Trp_leader	Tryptophan operon leader	42.0327	0.60986	0.60986	0.38589	1.5804	0.114015	0.209932	Not significant	4hvs6h
AKDOCOJB_00515	RF00513	Trp_leader	Tryptophan operon leader	42.0327	0.147625	0.147625	0.416451	0.354483	0.722977	0.806398	Not significant	12hvs24h
AKDOCOJB_02730	RF02773	TrxA_thermometer	TrxA 5' UTR thermometer	360.68	-0.408117	0.408117	0.167702	-2.43358	0.0149502	0.0284299	Not significant	4hvs12h
AKDOCOJB_02730	RF02773	TrxA_thermometer	TrxA 5' UTR thermometer	360.68	-0.349409	0.349409	0.166862	-2.09399	0.0362605	0.072521	Not significant	6hvs12h
AKDOCOJB_02730	RF02773	TrxA_thermometer	TrxA 5' UTR thermometer	360.68	0.315363	0.315363	0.170117	1.8538	0.0637677	0.0812862	Not significant	0hvs4h
AKDOCOJB_02730	RF02773	TrxA_thermometer	TrxA 5' UTR thermometer	360.68	-0.292566	0.292566	0.167767	-1.74388	0.0811801	0.116258	Not significant	4hvs24h
AKDOCOJB_02730	RF02773	TrxA_thermometer	TrxA 5' UTR thermometer	360.68	0.256654	0.256654	0.169289	1.51607	0.129501	0.154867	Not significant	0hvs6h
AKDOCOJB_02730	RF02773	TrxA_thermometer	TrxA 5' UTR thermometer	360.68	-0.233858	0.233858	0.166928	-1.40095	0.161229	0.271051	Not significant	6hvs24h
AKDOCOJB_02730	RF02773	TrxA_thermometer	TrxA 5' UTR thermometer	360.68	-0.0927541	0.0927541	0.167533	-0.553647	0.57982	0.617057	Not significant	0hvs12h
AKDOCOJB_02730	RF02773	TrxA_thermometer	TrxA 5' UTR thermometer	360.68	0.115551	0.115551	0.165147	0.699686	0.484124	0.623981	Not significant	12hvs24h
AKDOCOJB_02730	RF02773	TrxA_thermometer	TrxA 5' UTR thermometer	360.68	-0.0587083	0.0587083	0.169456	-0.346451	0.729004	0.845041	Not significant	4hvs6h
AKDOCOJB_02730	RF02773	TrxA_thermometer	TrxA 5' UTR thermometer	360.68	0.0227967	0.0227967	0.167598	0.13602	0.891806	0.907451	Not significant	0hvs24h
AKDOCOJB_00080	RF00380	ykoK	ykoK leader	72.8882	1.99159	1.99159	0.282297	7.05492	1.72694e-12	9.5393e-12	Significant	4hvs12h
AKDOCOJB_00080	RF00380	ykoK	ykoK leader	72.8882	1.49842	1.49842	0.28956	5.17481	2.28143e-07	4.48553e-07	Not significant	0hvs12h
AKDOCOJB_00080	RF00380	ykoK	ykoK leader	72.8882	1.2161	1.2161	0.265774	4.57568	4.74671e-06	1.61946e-05	Not significant	4hvs24h
AKDOCOJB_00080	RF00380	ykoK	ykoK leader	72.8882	1.09119	1.09119	0.267207	4.08369	4.43252e-05	0.000244844	Not significant	4hvs6h
AKDOCOJB_00080	RF00380	ykoK	ykoK leader	72.8882	0.900396	0.900396	0.292116	3.08233	0.00205389	0.00581101	Not significant	6hvs12h
AKDOCOJB_00080	RF00380	ykoK	ykoK leader	72.8882	0.722927	0.722927	0.273475	2.64348	0.00820586	0.0100198	Not significant	0hvs24h
AKDOCOJB_00080	RF00380	ykoK	ykoK leader	72.8882	-0.77549	0.77549	0.290805	-2.66669	0.00766012	0.0269265	Not significant	12hvs24h
AKDOCOJB_00080	RF00380	ykoK	ykoK leader	72.8882	0.598021	0.598021	0.274868	2.17566	0.0295804	0.0388608	Not significant	0hvs6h
AKDOCOJB_00080	RF00380	ykoK	ykoK leader	72.8882	-0.49317	0.49317	0.26441	-1.86517	0.0621575	0.0801141	Not significant	0hvs4h
AKDOCOJB_00080	RF00380	ykoK	ykoK leader	72.8882	0.124906	0.124906	0.27618	0.452263	0.651079	0.732737	Not significant	6hvs24h
AKDOCOJB_02513	RF02854	Ysr100	Yersinia sRNA 100	19551.3	-2.00418	2.00418	0.25828	-7.75971	8.51227e-15	1.23428e-13	Significant	6hvs12h
AKDOCOJB_02513	RF02854	Ysr100	Yersinia sRNA 100	19551.3	-2.33679	2.33679	0.258272	-9.04779	1.45897e-19	4.23101e-18	Significant	6hvs24h
AKDOCOJB_02513	RF02854	Ysr100	Yersinia sRNA 100	19551.3	-2.80959	2.80959	0.26096	-10.7663	4.96357e-27	3.3869e-26	Significant	0hvs4h
AKDOCOJB_02513	RF02854	Ysr100	Yersinia sRNA 100	19551.3	-2.93903	2.93903	0.258436	-11.3723	5.74264e-30	7.40163e-29	Significant	4hvs12h
AKDOCOJB_02513	RF02854	Ysr100	Yersinia sRNA 100	19551.3	-3.27164	3.27164	0.258428	-12.6598	9.8809e-37	5.73092e-35	Significant	4hvs24h
AKDOCOJB_02513	RF02854	Ysr100	Yersinia sRNA 100	19551.3	-3.74444	3.74444	0.260806	-14.3572	9.60525e-47	1.11421e-45	Significant	0hvs6h
AKDOCOJB_02513	RF02854	Ysr100	Yersinia sRNA 100	19551.3	-5.74862	5.74862	0.260695	-22.0511	9.3197e-108	3.60362e-106	Significant	0hvs12h
AKDOCOJB_02513	RF02854	Ysr100	Yersinia sRNA 100	19551.3	-6.08122	6.08122	0.260687	-23.3277	2.32066e-120	8.97321e-119	Significant	0hvs24h
AKDOCOJB_02513	RF02854	Ysr100	Yersinia sRNA 100	19551.3	-0.934847	0.934847	0.258548	-3.61576	0.000299471	0.00138954	Not significant	4hvs6h
AKDOCOJB_02513	RF02854	Ysr100	Yersinia sRNA 100	19551.3	-0.332608	0.332608	0.25816	-1.28838	0.197614	0.327475	Not significant	12hvs24h
AKDOCOJB_03245	RF02768	Ysr155(RyfD)	Yersinia sRNA 155(RyfD)	6486.33	-1.13092	1.13092	0.173664	-6.51209	7.4114e-11	1.91049e-10	Not significant	0hvs12h
AKDOCOJB_03245	RF02768	Ysr155(RyfD)	Yersinia sRNA 155(RyfD)	6486.33	-0.923268	0.923268	0.173455	-5.32281	1.02174e-07	6.97186e-07	Not significant	6hvs12h
AKDOCOJB_03245	RF02768	Ysr155(RyfD)	Yersinia sRNA 155(RyfD)	6486.33	-0.736103	0.736103	0.17371	-4.23754	2.25985e-05	3.97186e-05	Not significant	0hvs24h
AKDOCOJB_03245	RF02768	Ysr155(RyfD)	Yersinia sRNA 155(RyfD)	6486.33	-0.587888	0.587888	0.173803	-3.3825	0.000718304	0.00117357	Not significant	0hvs4h
AKDOCOJB_03245	RF02768	Ysr155(RyfD)	Yersinia sRNA 155(RyfD)	6486.33	-0.54303	0.54303	0.173389	-3.13186	0.00173706	0.00419789	Not significant	4hvs12h
AKDOCOJB_03245	RF02768	Ysr155(RyfD)	Yersinia sRNA 155(RyfD)	6486.33	-0.528452	0.528452	0.1735	-3.04583	0.0023204	0.00690171	Not significant	6hvs24h
AKDOCOJB_03245	RF02768	Ysr155(RyfD)	Yersinia sRNA 155(RyfD)	6486.33	0.394815	0.394815	0.173296	2.27827	0.0227104	0.0627239	Not significant	12hvs24h
AKDOCOJB_03245	RF02768	Ysr155(RyfD)	Yersinia sRNA 155(RyfD)	6486.33	0.380238	0.380238	0.173594	2.19039	0.0284958	0.0688649	Not significant	4hvs6h
AKDOCOJB_03245	RF02768	Ysr155(RyfD)	Yersinia sRNA 155(RyfD)	6486.33	-0.20765	0.20765	0.173868	-1.19429	0.232363	0.264256	Not significant	0hvs6h
AKDOCOJB_03245	RF02768	Ysr155(RyfD)	Yersinia sRNA 155(RyfD)	6486.33	-0.148215	0.148215	0.173435	-0.854583	0.392782	0.460229	Not significant	4hvs24h
AKDOCOJB_02848	RF02767	Ysr186_sR026_CsrC	Yersinia sRNA 186/sR026/CsrC	6754.21	-1.26385	1.26385	0.154132	-8.1998	2.40785e-16	7.98029e-16	Not significant	0hvs12h
AKDOCOJB_02848	RF02767	Ysr186_sR026_CsrC	Yersinia sRNA 186/sR026/CsrC	6754.21	-0.945213	0.945213	0.154234	-6.12842	8.87541e-10	2.85985e-09	Not significant	0hvs4h
AKDOCOJB_02848	RF02767	Ysr186_sR026_CsrC	Yersinia sRNA 186/sR026/CsrC	6754.21	-0.737788	0.737788	0.154254	-4.78294	1.72754e-06	3.13116e-06	Not significant	0hvs6h
AKDOCOJB_02848	RF02767	Ysr186_sR026_CsrC	Yersinia sRNA 186/sR026/CsrC	6754.21	-0.646523	0.646523	0.154228	-4.192	2.76508e-05	4.64854e-05	Not significant	0hvs24h
AKDOCOJB_02848	RF02767	Ysr186_sR026_CsrC	Yersinia sRNA 186/sR026/CsrC	6754.21	0.617329	0.617329	0.153697	4.01655	5.90571e-05	0.00032622	Not significant	12hvs24h
AKDOCOJB_02848	RF02767	Ysr186_sR026_CsrC	Yersinia sRNA 186/sR026/CsrC	6754.21	-0.526064	0.526064	0.153723	-3.42216	0.000621256	0.00205902	Not significant	6hvs12h
AKDOCOJB_02848	RF02767	Ysr186_sR026_CsrC	Yersinia sRNA 186/sR026/CsrC	6754.21	-0.318639	0.318639	0.153703	-2.07309	0.0381642	0.0670765	Not significant	4hvs12h
AKDOCOJB_02848	RF02767	Ysr186_sR026_CsrC	Yersinia sRNA 186/sR026/CsrC	6754.21	0.29869	0.29869	0.153799	1.94208	0.0521275	0.0828328	Not significant	4hvs24h
AKDOCOJB_02848	RF02767	Ysr186_sR026_CsrC	Yersinia sRNA 186/sR026/CsrC	6754.21	0.207425	0.207425	0.153825	1.34844	0.177515	0.285997	Not significant	4hvs6h
AKDOCOJB_02848	RF02767	Ysr186_sR026_CsrC	Yersinia sRNA 186/sR026/CsrC	6754.21	0.0912648	0.0912648	0.153819	0.593326	0.552963	0.675197	Not significant	6hvs24h
AKDOCOJB_02487	RF02764	Ysr190	Yersinia sRNA 190	95.612	1.65088	1.65088	0.256174	6.44435	1.16097e-10	2.92767e-10	Significant	0hvs12h
AKDOCOJB_02487	RF02764	Ysr190	Yersinia sRNA 190	95.612	1.68078	1.68078	0.258083	6.51255	7.38851e-11	2.02993e-10	Significant	0hvs6h
AKDOCOJB_02487	RF02764	Ysr190	Yersinia sRNA 190	95.612	1.7928	1.7928	0.256638	6.9857	2.83433e-12	8.21957e-12	Significant	0hvs24h
AKDOCOJB_02487	RF02764	Ysr190	Yersinia sRNA 190	95.612	1.88973	1.88973	0.263026	7.18457	6.74178e-13	2.52273e-12	Significant	0hvs4h
AKDOCOJB_02487	RF02764	Ysr190	Yersinia sRNA 190	95.612	-0.238852	0.238852	0.272262	-0.877289	0.38033	0.459565	Not significant	4hvs12h
AKDOCOJB_02487	RF02764	Ysr190	Yersinia sRNA 190	95.612	-0.208948	0.208948	0.274059	-0.762422	0.445808	0.581054	Not significant	4hvs6h
AKDOCOJB_02487	RF02764	Ysr190	Yersinia sRNA 190	95.612	0.141923	0.141923	0.266096	0.533351	0.59379	0.717497	Not significant	12hvs24h
AKDOCOJB_02487	RF02764	Ysr190	Yersinia sRNA 190	95.612	0.112019	0.112019	0.267934	0.418083	0.675886	0.732737	Not significant	6hvs24h
AKDOCOJB_02487	RF02764	Ysr190	Yersinia sRNA 190	95.612	-0.0969295	0.0969295	0.272699	-0.355446	0.722256	0.75479	Not significant	4hvs24h
AKDOCOJB_02487	RF02764	Ysr190	Yersinia sRNA 190	95.612	-0.0299039	0.0299039	0.26749	-0.111794	0.910986	0.956155	Not significant	6hvs12h
AKDOCOJB_03321	RF02849	Ysr197	Yersinia sRNA 197	4048.2	2.23164	2.23164	0.197076	11.3238	1.00079e-29	8.93016e-29	Significant	0hvs4h
AKDOCOJB_03321	RF02849	Ysr197	Yersinia sRNA 197	4048.2	2.60141	2.60141	0.197097	13.1986	8.93232e-40	7.97038e-39	Significant	0hvs24h
AKDOCOJB_03321	RF02849	Ysr197	Yersinia sRNA 197	4048.2	2.94303	2.94303	0.197354	14.9125	2.73358e-50	2.88269e-49	Significant	0hvs12h
AKDOCOJB_03321	RF02849	Ysr197	Yersinia sRNA 197	4048.2	3.01271	3.01271	0.197492	15.2548	1.52931e-52	2.2175e-51	Significant	0hvs6h
AKDOCOJB_03321	RF02849	Ysr197	Yersinia sRNA 197	4048.2	0.781068	0.781068	0.198022	3.94435	8.00152e-05	0.000403555	Not significant	4hvs6h
AKDOCOJB_03321	RF02849	Ysr197	Yersinia sRNA 197	4048.2	0.711391	0.711391	0.197883	3.595	0.000324391	0.000895936	Not significant	4hvs12h
AKDOCOJB_03321	RF02849	Ysr197	Yersinia sRNA 197	4048.2	-0.411297	0.411297	0.198043	-2.07681	0.0378192	0.0843659	Not significant	6hvs24h
AKDOCOJB_03321	RF02849	Ysr197	Yersinia sRNA 197	4048.2	0.369771	0.369771	0.197627	1.87105	0.0613377	0.0948689	Not significant	4hvs24h
AKDOCOJB_03321	RF02849	Ysr197	Yersinia sRNA 197	4048.2	-0.341619	0.341619	0.197904	-1.72618	0.0843142	0.16577	Not significant	12hvs24h
AKDOCOJB_03321	RF02849	Ysr197	Yersinia sRNA 197	4048.2	-0.0696777	0.0696777	0.198298	-0.351379	0.725304	0.885551	Not significant	6hvs12h
AKDOCOJB_00913	RF02765	Ysr209	Yersinia sRNA 209	172.052	1.32075	1.32075	0.258157	5.11607	3.11967e-07	1.24787e-06	Not significant	4hvs12h
AKDOCOJB_00913	RF02765	Ysr209	Yersinia sRNA 209	172.052	0.969246	0.969246	0.259171	3.7398	0.00018417	0.000762989	Not significant	6hvs12h
AKDOCOJB_00913	RF02765	Ysr209	Yersinia sRNA 209	172.052	0.809715	0.809715	0.26239	3.08593	0.00202919	0.002906	Not significant	0hvs12h
AKDOCOJB_00913	RF02765	Ysr209	Yersinia sRNA 209	172.052	0.770825	0.770825	0.25366	3.03881	0.00237514	0.00519842	Not significant	4hvs24h
AKDOCOJB_00913	RF02765	Ysr209	Yersinia sRNA 209	172.052	-0.511032	0.511032	0.255896	-1.99703	0.0458219	0.0597229	Not significant	0hvs4h
AKDOCOJB_00913	RF02765	Ysr209	Yersinia sRNA 209	172.052	-0.549923	0.549923	0.260209	-2.11339	0.0345677	0.0835385	Not significant	12hvs24h
AKDOCOJB_00913	RF02765	Ysr209	Yersinia sRNA 209	172.052	0.419324	0.419324	0.254692	1.64639	0.0996828	0.180675	Not significant	6hvs24h
AKDOCOJB_00913	RF02765	Ysr209	Yersinia sRNA 209	172.052	0.351501	0.351501	0.252595	1.39156	0.164055	0.271863	Not significant	4hvs6h
AKDOCOJB_00913	RF02765	Ysr209	Yersinia sRNA 209	172.052	0.259792	0.259792	0.257967	1.00708	0.313898	0.33715	Not significant	0hvs24h
AKDOCOJB_00913	RF02765	Ysr209	Yersinia sRNA 209	172.052	-0.159531	0.159531	0.256919	-0.620939	0.53464	0.548834	Not significant	0hvs6h
AKDOCOJB_00159	RF02770	Ysr224	Yersinia sRNA 224	75.9766	-1.53972	1.53972	0.247817	-6.21313	5.19399e-10	3.76564e-09	Significant	6hvs24h
AKDOCOJB_00159	RF02770	Ysr224	Yersinia sRNA 224	75.9766	-1.56006	1.56006	0.250735	-6.22195	4.91005e-10	2.37319e-09	Significant	4hvs24h
AKDOCOJB_00159	RF02770	Ysr224	Yersinia sRNA 224	75.9766	-1.35841	1.35841	0.252371	-5.38259	7.34204e-08	1.49417e-07	Not significant	0hvs24h
AKDOCOJB_00159	RF02770	Ysr224	Yersinia sRNA 224	75.9766	-0.928832	0.928832	0.256237	-3.62489	0.000289081	0.000817887	Not significant	4hvs12h
AKDOCOJB_00159	RF02770	Ysr224	Yersinia sRNA 224	75.9766	-0.908489	0.908489	0.253382	-3.58545	0.000336501	0.00121982	Not significant	6hvs12h
AKDOCOJB_00159	RF02770	Ysr224	Yersinia sRNA 224	75.9766	-0.727181	0.727181	0.257838	-2.8203	0.00479786	0.00662561	Not significant	0hvs12h
AKDOCOJB_00159	RF02770	Ysr224	Yersinia sRNA 224	75.9766	-0.631229	0.631229	0.232664	-2.71305	0.00666675	0.024167	Not significant	12hvs24h
AKDOCOJB_00159	RF02770	Ysr224	Yersinia sRNA 224	75.9766	0.201651	0.201651	0.274255	0.735266	0.462177	0.491858	Not significant	0hvs4h
AKDOCOJB_00159	RF02770	Ysr224	Yersinia sRNA 224	75.9766	0.181307	0.181307	0.27159	0.667578	0.504403	0.527124	Not significant	0hvs6h
AKDOCOJB_00159	RF02770	Ysr224	Yersinia sRNA 224	75.9766	-0.0203433	0.0203433	0.27007	-0.0753259	0.939955	0.973525	Not significant	4hvs6h
AKDOCOJB_00209	RF02770	Ysr224	Yersinia sRNA 224	578.881	-0.748784	0.748784	0.1081	-6.92679	4.30492e-12	1.21798e-11	Not significant	0hvs24h
AKDOCOJB_00209	RF02770	Ysr224	Yersinia sRNA 224	578.881	-0.702776	0.702776	0.108906	-6.45306	1.09612e-10	2.82556e-10	Not significant	0hvs6h
AKDOCOJB_00209	RF02770	Ysr224	Yersinia sRNA 224	578.881	-0.633654	0.633654	0.108744	-5.82702	5.64254e-09	1.23497e-08	Not significant	0hvs12h
AKDOCOJB_00209	RF02770	Ysr224	Yersinia sRNA 224	578.881	-0.419144	0.419144	0.110448	-3.79496	0.00014767	0.000263534	Not significant	0hvs4h
AKDOCOJB_00209	RF02770	Ysr224	Yersinia sRNA 224	578.881	-0.32964	0.32964	0.104046	-3.16822	0.00153376	0.00342146	Not significant	4hvs24h
AKDOCOJB_00209	RF02770	Ysr224	Yersinia sRNA 224	578.881	-0.283631	0.283631	0.104883	-2.70426	0.0068456	0.0208971	Not significant	4hvs6h
AKDOCOJB_00209	RF02770	Ysr224	Yersinia sRNA 224	578.881	-0.214509	0.214509	0.104715	-2.04851	0.0405105	0.0701375	Not significant	4hvs12h
AKDOCOJB_00209	RF02770	Ysr224	Yersinia sRNA 224	578.881	-0.11513	0.11513	0.102235	-1.12613	0.26011	0.398939	Not significant	12hvs24h
AKDOCOJB_00209	RF02770	Ysr224	Yersinia sRNA 224	578.881	0.0691218	0.0691218	0.103087	0.670517	0.502528	0.685803	Not significant	6hvs12h
AKDOCOJB_00209	RF02770	Ysr224	Yersinia sRNA 224	578.881	-0.0460087	0.0460087	0.102407	-0.449271	0.653236	0.732737	Not significant	6hvs24h
AKDOCOJB_00313	RF02770	Ysr224	Yersinia sRNA 224	367.299	-0.936558	0.936558	0.127754	-7.33094	2.28549e-13	7.36436e-13	Not significant	0hvs24h
AKDOCOJB_00313	RF02770	Ysr224	Yersinia sRNA 224	367.299	-0.681998	0.681998	0.129104	-5.28255	1.27397e-07	2.54794e-07	Not significant	0hvs12h
AKDOCOJB_00313	RF02770	Ysr224	Yersinia sRNA 224	367.299	-0.560983	0.560983	0.130212	-4.30824	1.6456e-05	2.72699e-05	Not significant	0hvs6h
AKDOCOJB_00313	RF02770	Ysr224	Yersinia sRNA 224	367.299	-0.51248	0.51248	0.131101	-3.90905	9.26592e-05	0.000167945	Not significant	0hvs4h
AKDOCOJB_00313	RF02770	Ysr224	Yersinia sRNA 224	367.299	-0.424078	0.424078	0.121595	-3.48762	0.000487349	0.00115372	Not significant	4hvs24h
AKDOCOJB_00313	RF02770	Ysr224	Yersinia sRNA 224	367.299	-0.375574	0.375574	0.120636	-3.11328	0.00185017	0.0056479	Not significant	6hvs24h
AKDOCOJB_00313	RF02770	Ysr224	Yersinia sRNA 224	367.299	-0.25456	0.25456	0.119439	-2.13129	0.0330653	0.0816079	Not significant	12hvs24h
AKDOCOJB_00313	RF02770	Ysr224	Yersinia sRNA 224	367.299	-0.169518	0.169518	0.123013	-1.37805	0.168188	0.226858	Not significant	4hvs12h
AKDOCOJB_00313	RF02770	Ysr224	Yersinia sRNA 224	367.299	-0.121015	0.121015	0.122065	-0.991398	0.321491	0.472063	Not significant	6hvs12h
AKDOCOJB_00313	RF02770	Ysr224	Yersinia sRNA 224	367.299	-0.0485031	0.0485031	0.124175	-0.390603	0.69609	0.832438	Not significant	4hvs6h
AKDOCOJB_00397	RF02770	Ysr224	Yersinia sRNA 224	507.176	0.469616	0.469616	0.129424	3.62851	0.000285063	0.00106669	Not significant	6hvs24h
AKDOCOJB_00397	RF02770	Ysr224	Yersinia sRNA 224	507.176	0.38881	0.38881	0.130117	2.98815	0.00280671	0.00591961	Not significant	4hvs24h
AKDOCOJB_00397	RF02770	Ysr224	Yersinia sRNA 224	507.176	0.356529	0.356529	0.129406	2.75512	0.00586708	0.0219782	Not significant	12hvs24h
AKDOCOJB_00397	RF02770	Ysr224	Yersinia sRNA 224	507.176	0.257406	0.257406	0.131865	1.95204	0.050933	0.0590823	Not significant	0hvs24h
AKDOCOJB_00397	RF02770	Ysr224	Yersinia sRNA 224	507.176	-0.21221	0.21221	0.130986	-1.6201	0.105212	0.127131	Not significant	0hvs6h
AKDOCOJB_00397	RF02770	Ysr224	Yersinia sRNA 224	507.176	-0.131405	0.131405	0.131672	-0.997975	0.318292	0.355017	Not significant	0hvs4h
AKDOCOJB_00397	RF02770	Ysr224	Yersinia sRNA 224	507.176	-0.0991239	0.0991239	0.130969	-0.756851	0.449139	0.486917	Not significant	0hvs12h
AKDOCOJB_00397	RF02770	Ysr224	Yersinia sRNA 224	507.176	0.113086	0.113086	0.128511	0.879974	0.378873	0.549366	Not significant	6hvs12h
AKDOCOJB_00397	RF02770	Ysr224	Yersinia sRNA 224	507.176	-0.0808054	0.0808054	0.129227	-0.625297	0.531776	0.656235	Not significant	4hvs6h
AKDOCOJB_00397	RF02770	Ysr224	Yersinia sRNA 224	507.176	0.0322811	0.0322811	0.12921	0.249835	0.802715	0.838873	Not significant	4hvs12h
AKDOCOJB_00744	RF02770	Ysr224	Yersinia sRNA 224	1062.49	1.18075	1.18075	0.136941	8.62231	6.56177e-18	2.30656e-17	Not significant	0hvs12h
AKDOCOJB_00744	RF02770	Ysr224	Yersinia sRNA 224	1062.49	1.13499	1.13499	0.137092	8.27904	1.24169e-16	5.76143e-16	Not significant	0hvs6h
AKDOCOJB_00744	RF02770	Ysr224	Yersinia sRNA 224	1062.49	1.06744	1.06744	0.136553	7.81704	5.40789e-15	1.96036e-14	Not significant	0hvs24h
AKDOCOJB_00744	RF02770	Ysr224	Yersinia sRNA 224	1062.49	0.787513	0.787513	0.136645	5.76319	8.25397e-09	2.22665e-08	Not significant	0hvs4h
AKDOCOJB_00744	RF02770	Ysr224	Yersinia sRNA 224	1062.49	0.393236	0.393236	0.13771	2.85554	0.00429642	0.00940349	Not significant	4hvs12h
AKDOCOJB_00744	RF02770	Ysr224	Yersinia sRNA 224	1062.49	0.347482	0.347482	0.137861	2.52053	0.0117178	0.0322647	Not significant	4hvs6h
AKDOCOJB_00744	RF02770	Ysr224	Yersinia sRNA 224	1062.49	0.279931	0.279931	0.137325	2.03846	0.0415035	0.0678086	Not significant	4hvs24h
AKDOCOJB_00744	RF02770	Ysr224	Yersinia sRNA 224	1062.49	-0.113305	0.113305	0.137619	-0.823324	0.410324	0.540881	Not significant	12hvs24h
AKDOCOJB_00744	RF02770	Ysr224	Yersinia sRNA 224	1062.49	-0.0675504	0.0675504	0.13777	-0.490314	0.623911	0.732737	Not significant	6hvs24h
AKDOCOJB_00744	RF02770	Ysr224	Yersinia sRNA 224	1062.49	0.0457547	0.0457547	0.138154	0.331186	0.740504	0.885551	Not significant	6hvs12h
AKDOCOJB_00828	RF02770	Ysr224	Yersinia sRNA 224	301.623	0.773114	0.773114	0.15632	4.94571	7.58688e-07	1.4668e-06	Not significant	0hvs12h
AKDOCOJB_00828	RF02770	Ysr224	Yersinia sRNA 224	301.623	0.725667	0.725667	0.156719	4.63036	3.65025e-06	6.41559e-06	Not significant	0hvs6h
AKDOCOJB_00828	RF02770	Ysr224	Yersinia sRNA 224	301.623	0.707921	0.707921	0.157327	4.49969	6.80536e-06	1.48947e-05	Not significant	0hvs4h
AKDOCOJB_00828	RF02770	Ysr224	Yersinia sRNA 224	301.623	0.598951	0.598951	0.154945	3.86556	0.000110835	0.000166972	Not significant	0hvs24h
AKDOCOJB_00828	RF02770	Ysr224	Yersinia sRNA 224	301.623	-0.174163	0.174163	0.156234	-1.11476	0.264954	0.399152	Not significant	12hvs24h
AKDOCOJB_00828	RF02770	Ysr224	Yersinia sRNA 224	301.623	-0.10897	0.10897	0.157241	-0.693013	0.488301	0.549931	Not significant	4hvs24h
AKDOCOJB_00828	RF02770	Ysr224	Yersinia sRNA 224	301.623	-0.126716	0.126716	0.156633	-0.809001	0.418515	0.550132	Not significant	6hvs24h
AKDOCOJB_00828	RF02770	Ysr224	Yersinia sRNA 224	301.623	0.0651927	0.0651927	0.158596	0.411063	0.681026	0.766981	Not significant	4hvs12h
AKDOCOJB_00828	RF02770	Ysr224	Yersinia sRNA 224	301.623	0.0474465	0.0474465	0.157993	0.300308	0.763942	0.895124	Not significant	6hvs12h
AKDOCOJB_00828	RF02770	Ysr224	Yersinia sRNA 224	301.623	0.0177462	0.0177462	0.158989	0.111619	0.911125	0.960823	Not significant	4hvs6h
AKDOCOJB_00925	RF02770	Ysr224	Yersinia sRNA 224	1821.67	-2.30925	2.30925	0.273885	-8.43144	3.41442e-17	1.36577e-16	Significant	0hvs24h
AKDOCOJB_00925	RF02770	Ysr224	Yersinia sRNA 224	1821.67	-2.42965	2.42965	0.27392	-8.86993	7.31912e-19	3.69138e-18	Significant	0hvs6h
AKDOCOJB_00925	RF02770	Ysr224	Yersinia sRNA 224	1821.67	-2.5144	2.5144	0.273934	-9.17885	4.3571e-20	2.29738e-19	Significant	0hvs4h
AKDOCOJB_00925	RF02770	Ysr224	Yersinia sRNA 224	1821.67	-2.5602	2.5602	0.273826	-9.34974	8.78655e-21	3.77496e-20	Significant	0hvs12h
AKDOCOJB_00925	RF02770	Ysr224	Yersinia sRNA 224	1821.67	0.250959	0.250959	0.270174	0.928878	0.352952	0.489812	Not significant	12hvs24h
AKDOCOJB_00925	RF02770	Ysr224	Yersinia sRNA 224	1821.67	0.205155	0.205155	0.270284	0.759037	0.44783	0.509297	Not significant	4hvs24h
AKDOCOJB_00925	RF02770	Ysr224	Yersinia sRNA 224	1821.67	0.120403	0.120403	0.270269	0.445493	0.655963	0.732737	Not significant	6hvs24h
AKDOCOJB_00925	RF02770	Ysr224	Yersinia sRNA 224	1821.67	-0.130556	0.130556	0.270209	-0.483166	0.628978	0.793059	Not significant	6hvs12h
AKDOCOJB_00925	RF02770	Ysr224	Yersinia sRNA 224	1821.67	0.0847523	0.0847523	0.270319	0.313528	0.75388	0.845041	Not significant	4hvs6h
AKDOCOJB_00925	RF02770	Ysr224	Yersinia sRNA 224	1821.67	-0.0458037	0.0458037	0.270224	-0.169503	0.865401	0.888376	Not significant	4hvs12h
AKDOCOJB_00992	RF02770	Ysr224	Yersinia sRNA 224	637.763	-0.39952	0.39952	0.130555	-3.06017	0.00221213	0.00294951	Not significant	0hvs24h
AKDOCOJB_00992	RF02770	Ysr224	Yersinia sRNA 224	637.763	-0.399617	0.399617	0.130777	-3.05571	0.00224528	0.00317625	Not significant	0hvs12h
AKDOCOJB_00992	RF02770	Ysr224	Yersinia sRNA 224	637.763	-0.374889	0.374889	0.131142	-2.85865	0.00425448	0.006169	Not significant	0hvs6h
AKDOCOJB_00992	RF02770	Ysr224	Yersinia sRNA 224	637.763	-0.208139	0.208139	0.128697	-1.61728	0.105818	0.147891	Not significant	4hvs24h
AKDOCOJB_00992	RF02770	Ysr224	Yersinia sRNA 224	637.763	-0.208236	0.208236	0.128922	-1.6152	0.106267	0.150329	Not significant	4hvs12h
AKDOCOJB_00992	RF02770	Ysr224	Yersinia sRNA 224	637.763	-0.191381	0.191381	0.132039	-1.44943	0.147218	0.181673	Not significant	0hvs4h
AKDOCOJB_00992	RF02770	Ysr224	Yersinia sRNA 224	637.763	-0.183508	0.183508	0.129293	-1.41932	0.155806	0.261934	Not significant	4hvs6h
AKDOCOJB_00992	RF02770	Ysr224	Yersinia sRNA 224	637.763	-0.0246317	0.0246317	0.127777	-0.192772	0.847138	0.893345	Not significant	6hvs24h
AKDOCOJB_00992	RF02770	Ysr224	Yersinia sRNA 224	637.763	-0.024728	0.024728	0.128004	-0.193182	0.846816	0.93553	Not significant	6hvs12h
AKDOCOJB_00992	RF02770	Ysr224	Yersinia sRNA 224	637.763	9.62525e-05	9.62525e-05	0.127402	0.0007555	0.999397	0.999397	Not significant	12hvs24h
AKDOCOJB_01188	RF02770	Ysr224	Yersinia sRNA 224	1873.4	-0.979092	0.979092	0.172726	-5.66845	1.44093e-08	3.27741e-08	Not significant	0hvs6h
AKDOCOJB_01188	RF02770	Ysr224	Yersinia sRNA 224	1873.4	-0.869968	0.869968	0.172261	-5.05029	4.41148e-07	6.39665e-06	Not significant	4hvs6h
AKDOCOJB_01188	RF02770	Ysr224	Yersinia sRNA 224	1873.4	-0.5501	0.5501	0.172906	-3.18151	0.00146511	0.00220718	Not significant	0hvs12h
AKDOCOJB_01188	RF02770	Ysr224	Yersinia sRNA 224	1873.4	-0.521076	0.521076	0.172868	-3.0143	0.00257569	0.00339523	Not significant	0hvs24h
AKDOCOJB_01188	RF02770	Ysr224	Yersinia sRNA 224	1873.4	0.458016	0.458016	0.171662	2.66813	0.00762744	0.0196619	Not significant	6hvs24h
AKDOCOJB_01188	RF02770	Ysr224	Yersinia sRNA 224	1873.4	-0.440976	0.440976	0.172441	-2.55726	0.0105499	0.0207422	Not significant	4hvs12h
AKDOCOJB_01188	RF02770	Ysr224	Yersinia sRNA 224	1873.4	0.428991	0.428991	0.1717	2.49849	0.0124723	0.0292181	Not significant	6hvs12h
AKDOCOJB_01188	RF02770	Ysr224	Yersinia sRNA 224	1873.4	-0.411951	0.411951	0.172403	-2.38947	0.0168725	0.0296547	Not significant	4hvs24h
AKDOCOJB_01188	RF02770	Ysr224	Yersinia sRNA 224	1873.4	-0.109124	0.109124	0.173463	-0.629093	0.529288	0.552043	Not significant	0hvs4h
AKDOCOJB_01188	RF02770	Ysr224	Yersinia sRNA 224	1873.4	0.0290248	0.0290248	0.171842	0.168904	0.865872	0.905543	Not significant	12hvs24h
AKDOCOJB_01468	RF02770	Ysr224	Yersinia sRNA 224	1720.17	-1.29495	1.29495	0.243142	-5.32593	1.00439e-07	2.00878e-07	Not significant	0hvs24h
AKDOCOJB_01468	RF02770	Ysr224	Yersinia sRNA 224	1720.17	-1.09372	1.09372	0.243319	-4.49503	6.95607e-06	1.20434e-05	Not significant	0hvs6h
AKDOCOJB_01468	RF02770	Ysr224	Yersinia sRNA 224	1720.17	-0.914262	0.914262	0.243349	-3.757	0.000171966	0.000277056	Not significant	0hvs12h
AKDOCOJB_01468	RF02770	Ysr224	Yersinia sRNA 224	1720.17	-0.88846	0.88846	0.2435	-3.64871	0.000263565	0.00044961	Not significant	0hvs4h
AKDOCOJB_01468	RF02770	Ysr224	Yersinia sRNA 224	1720.17	-0.406495	0.406495	0.242012	-1.67965	0.093026	0.131598	Not significant	4hvs24h
AKDOCOJB_01468	RF02770	Ysr224	Yersinia sRNA 224	1720.17	-0.380692	0.380692	0.24186	-1.57402	0.115484	0.212637	Not significant	12hvs24h
AKDOCOJB_01468	RF02770	Ysr224	Yersinia sRNA 224	1720.17	-0.205265	0.205265	0.24219	-0.847536	0.396696	0.535079	Not significant	4hvs6h
AKDOCOJB_01468	RF02770	Ysr224	Yersinia sRNA 224	1720.17	-0.20123	0.20123	0.24183	-0.832114	0.405345	0.550132	Not significant	6hvs24h
AKDOCOJB_01468	RF02770	Ysr224	Yersinia sRNA 224	1720.17	0.179462	0.179462	0.242039	0.741462	0.458413	0.640674	Not significant	6hvs12h
AKDOCOJB_01468	RF02770	Ysr224	Yersinia sRNA 224	1720.17	-0.0258025	0.0258025	0.242221	-0.106525	0.915166	0.923124	Not significant	4hvs12h
AKDOCOJB_01492	RF02770	Ysr224	Yersinia sRNA 224	629.13	0.340277	0.340277	0.139864	2.43292	0.0149778	0.0180982	Not significant	0hvs24h
AKDOCOJB_01492	RF02770	Ysr224	Yersinia sRNA 224	629.13	0.285169	0.285169	0.140683	2.02703	0.0426594	0.0568791	Not significant	0hvs4h
AKDOCOJB_01492	RF02770	Ysr224	Yersinia sRNA 224	629.13	0.299404	0.299404	0.138537	2.16118	0.0306813	0.0773703	Not significant	12hvs24h
AKDOCOJB_01492	RF02770	Ysr224	Yersinia sRNA 224	629.13	-0.244296	0.244296	0.139364	-1.75293	0.0796138	0.121516	Not significant	4hvs12h
AKDOCOJB_01492	RF02770	Ysr224	Yersinia sRNA 224	629.13	0.259688	0.259688	0.13893	1.8692	0.0615943	0.12535	Not significant	6hvs24h
AKDOCOJB_01492	RF02770	Ysr224	Yersinia sRNA 224	629.13	-0.204579	0.204579	0.139754	-1.46385	0.143234	0.244341	Not significant	4hvs6h
AKDOCOJB_01492	RF02770	Ysr224	Yersinia sRNA 224	629.13	0.0805892	0.0805892	0.139743	0.576696	0.564145	0.574042	Not significant	0hvs6h
AKDOCOJB_01492	RF02770	Ysr224	Yersinia sRNA 224	629.13	0.0551084	0.0551084	0.139875	0.393983	0.693594	0.731426	Not significant	4hvs24h
AKDOCOJB_01492	RF02770	Ysr224	Yersinia sRNA 224	629.13	0.0408728	0.0408728	0.139353	0.293304	0.76929	0.782786	Not significant	0hvs12h
AKDOCOJB_01492	RF02770	Ysr224	Yersinia sRNA 224	629.13	-0.0397164	0.0397164	0.138415	-0.286937	0.774161	0.896583	Not significant	6hvs12h
AKDOCOJB_01715	RF02770	Ysr224	Yersinia sRNA 224	638.673	1.07137	1.07137	0.173757	6.16594	7.00648e-10	2.32215e-09	Not significant	0hvs4h
AKDOCOJB_01715	RF02770	Ysr224	Yersinia sRNA 224	638.673	0.737926	0.737926	0.172413	4.27998	1.86906e-05	3.05367e-05	Not significant	0hvs6h
AKDOCOJB_01715	RF02770	Ysr224	Yersinia sRNA 224	638.673	-0.761429	0.761429	0.173364	-4.39209	1.12265e-05	3.61744e-05	Not significant	4hvs12h
AKDOCOJB_01715	RF02770	Ysr224	Yersinia sRNA 224	638.673	0.662932	0.662932	0.171754	3.85978	0.00011349	0.00016878	Not significant	0hvs24h
AKDOCOJB_01715	RF02770	Ysr224	Yersinia sRNA 224	638.673	-0.42798	0.42798	0.172017	-2.48801	0.0128459	0.0292181	Not significant	6hvs12h
AKDOCOJB_01715	RF02770	Ysr224	Yersinia sRNA 224	638.673	-0.408442	0.408442	0.173856	-2.34932	0.0188077	0.0320837	Not significant	4hvs24h
AKDOCOJB_01715	RF02770	Ysr224	Yersinia sRNA 224	638.673	0.309946	0.309946	0.171256	1.80984	0.0703206	0.0840948	Not significant	0hvs12h
AKDOCOJB_01715	RF02770	Ysr224	Yersinia sRNA 224	638.673	0.352986	0.352986	0.171356	2.05996	0.0394026	0.0932795	Not significant	12hvs24h
AKDOCOJB_01715	RF02770	Ysr224	Yersinia sRNA 224	638.673	-0.333448	0.333448	0.174507	-1.9108	0.0560298	0.12036	Not significant	4hvs6h
AKDOCOJB_01715	RF02770	Ysr224	Yersinia sRNA 224	638.673	-0.0749941	0.0749941	0.172513	-0.434716	0.663768	0.732737	Not significant	6hvs24h
AKDOCOJB_01720	RF02770	Ysr224	Yersinia sRNA 224	154.501	0.937747	0.937747	0.18011	5.20652	1.92416e-07	3.98575e-07	Not significant	0hvs6h
AKDOCOJB_01720	RF02770	Ysr224	Yersinia sRNA 224	154.501	0.860901	0.860901	0.180603	4.76682	1.87157e-06	4.34204e-06	Not significant	0hvs4h
AKDOCOJB_01720	RF02770	Ysr224	Yersinia sRNA 224	154.501	0.549557	0.549557	0.175183	3.13704	0.00170663	0.00250594	Not significant	0hvs12h
AKDOCOJB_01720	RF02770	Ysr224	Yersinia sRNA 224	154.501	0.471161	0.471161	0.173767	2.71145	0.00669899	0.0083887	Not significant	0hvs24h
AKDOCOJB_01720	RF02770	Ysr224	Yersinia sRNA 224	154.501	-0.466586	0.466586	0.178997	-2.60667	0.00914276	0.0225651	Not significant	6hvs24h
AKDOCOJB_01720	RF02770	Ysr224	Yersinia sRNA 224	154.501	-0.38974	0.38974	0.179493	-2.17134	0.0299054	0.0495575	Not significant	4hvs24h
AKDOCOJB_01720	RF02770	Ysr224	Yersinia sRNA 224	154.501	-0.38819	0.38819	0.180372	-2.15216	0.0313846	0.0659601	Not significant	6hvs12h
AKDOCOJB_01720	RF02770	Ysr224	Yersinia sRNA 224	154.501	-0.311344	0.311344	0.180864	-1.72143	0.0851737	0.125819	Not significant	4hvs12h
AKDOCOJB_01720	RF02770	Ysr224	Yersinia sRNA 224	154.501	-0.0783961	0.0783961	0.174039	-0.450452	0.652385	0.77221	Not significant	12hvs24h
AKDOCOJB_01720	RF02770	Ysr224	Yersinia sRNA 224	154.501	0.0768461	0.0768461	0.18564	0.413952	0.678909	0.820348	Not significant	4hvs6h
AKDOCOJB_02072	RF02770	Ysr224	Yersinia sRNA 224	630.62	-0.447432	0.447432	0.137819	-3.24651	0.00116827	0.00178315	Not significant	0hvs12h
AKDOCOJB_02072	RF02770	Ysr224	Yersinia sRNA 224	630.62	-0.379071	0.379071	0.138268	-2.74156	0.00611485	0.00865028	Not significant	0hvs6h
AKDOCOJB_02072	RF02770	Ysr224	Yersinia sRNA 224	630.62	-0.369562	0.369562	0.137783	-2.68221	0.00731377	0.0090255	Not significant	0hvs24h
AKDOCOJB_02072	RF02770	Ysr224	Yersinia sRNA 224	630.62	-0.276096	0.276096	0.136102	-2.0286	0.0424989	0.0724981	Not significant	4hvs12h
AKDOCOJB_02072	RF02770	Ysr224	Yersinia sRNA 224	630.62	-0.198226	0.198226	0.136065	-1.45685	0.145157	0.195794	Not significant	4hvs24h
AKDOCOJB_02072	RF02770	Ysr224	Yersinia sRNA 224	630.62	-0.207735	0.207735	0.136556	-1.52124	0.1282	0.232363	Not significant	4hvs6h
AKDOCOJB_02072	RF02770	Ysr224	Yersinia sRNA 224	630.62	-0.171336	0.171336	0.139204	-1.23083	0.218388	0.250822	Not significant	0hvs4h
AKDOCOJB_02072	RF02770	Ysr224	Yersinia sRNA 224	630.62	0.0778699	0.0778699	0.134647	0.578324	0.563045	0.702293	Not significant	12hvs24h
AKDOCOJB_02072	RF02770	Ysr224	Yersinia sRNA 224	630.62	-0.0683613	0.0683613	0.135144	-0.505839	0.61297	0.792035	Not significant	6hvs12h
AKDOCOJB_02072	RF02770	Ysr224	Yersinia sRNA 224	630.62	0.00950863	0.00950863	0.135107	0.0703784	0.943892	0.960452	Not significant	6hvs24h
AKDOCOJB_02144	RF02770	Ysr224	Yersinia sRNA 224	233.423	-0.701779	0.701779	0.177293	-3.95831	7.54815e-05	0.000115209	Not significant	0hvs24h
AKDOCOJB_02144	RF02770	Ysr224	Yersinia sRNA 224	233.423	-0.630299	0.630299	0.178652	-3.52808	0.000418584	0.000665148	Not significant	0hvs6h
AKDOCOJB_02144	RF02770	Ysr224	Yersinia sRNA 224	233.423	-0.621274	0.621274	0.178104	-3.48826	0.000486171	0.000762105	Not significant	0hvs12h
AKDOCOJB_02144	RF02770	Ysr224	Yersinia sRNA 224	233.423	-0.400238	0.400238	0.180694	-2.215	0.0267598	0.0373993	Not significant	0hvs4h
AKDOCOJB_02144	RF02770	Ysr224	Yersinia sRNA 224	233.423	-0.301541	0.301541	0.17143	-1.75897	0.0785822	0.115387	Not significant	4hvs24h
AKDOCOJB_02144	RF02770	Ysr224	Yersinia sRNA 224	233.423	-0.221036	0.221036	0.172269	-1.28308	0.199463	0.265951	Not significant	4hvs12h
AKDOCOJB_02144	RF02770	Ysr224	Yersinia sRNA 224	233.423	-0.230061	0.230061	0.172836	-1.33109	0.183158	0.291046	Not significant	4hvs6h
AKDOCOJB_02144	RF02770	Ysr224	Yersinia sRNA 224	233.423	-0.0714802	0.0714802	0.169276	-0.42227	0.672828	0.732737	Not significant	6hvs24h
AKDOCOJB_02144	RF02770	Ysr224	Yersinia sRNA 224	233.423	-0.0805048	0.0805048	0.168698	-0.477213	0.633211	0.757241	Not significant	12hvs24h
AKDOCOJB_02144	RF02770	Ysr224	Yersinia sRNA 224	233.423	0.00902463	0.00902463	0.170126	0.0530467	0.957695	0.974496	Not significant	6hvs12h
AKDOCOJB_02264	RF02770	Ysr224	Yersinia sRNA 224	643.088	-0.298153	0.298153	0.123057	-2.42289	0.0153978	0.0184139	Not significant	0hvs24h
AKDOCOJB_02264	RF02770	Ysr224	Yersinia sRNA 224	643.088	-0.283576	0.283576	0.121872	-2.32684	0.0199739	0.0335793	Not significant	4hvs24h
AKDOCOJB_02264	RF02770	Ysr224	Yersinia sRNA 224	643.088	-0.232074	0.232074	0.123458	-1.87978	0.0601377	0.0734313	Not significant	0hvs12h
AKDOCOJB_02264	RF02770	Ysr224	Yersinia sRNA 224	643.088	-0.212873	0.212873	0.123837	-1.71898	0.0856177	0.104544	Not significant	0hvs6h
AKDOCOJB_02264	RF02770	Ysr224	Yersinia sRNA 224	643.088	-0.217497	0.217497	0.122277	-1.77873	0.0752843	0.119362	Not significant	4hvs12h
AKDOCOJB_02264	RF02770	Ysr224	Yersinia sRNA 224	643.088	-0.198295	0.198295	0.122659	-1.61664	0.105955	0.19899	Not significant	4hvs6h
AKDOCOJB_02264	RF02770	Ysr224	Yersinia sRNA 224	643.088	-0.0852804	0.0852804	0.120828	-0.705799	0.480313	0.599101	Not significant	6hvs24h
AKDOCOJB_02264	RF02770	Ysr224	Yersinia sRNA 224	643.088	-0.066079	0.066079	0.12044	-0.548646	0.583248	0.712177	Not significant	12hvs24h
AKDOCOJB_02264	RF02770	Ysr224	Yersinia sRNA 224	643.088	-0.0145774	0.0145774	0.124855	-0.116755	0.907054	0.907054	Not significant	0hvs4h
AKDOCOJB_02264	RF02770	Ysr224	Yersinia sRNA 224	643.088	-0.0192014	0.0192014	0.121236	-0.158379	0.874158	0.947685	Not significant	6hvs12h
AKDOCOJB_02287	RF02770	Ysr224	Yersinia sRNA 224	272.052	-0.521673	0.521673	0.172637	-3.02179	0.00251285	0.00373706	Not significant	0hvs6h
AKDOCOJB_02287	RF02770	Ysr224	Yersinia sRNA 224	272.052	-0.479139	0.479139	0.172308	-2.78071	0.00542408	0.00740227	Not significant	0hvs12h
AKDOCOJB_02287	RF02770	Ysr224	Yersinia sRNA 224	272.052	-0.339416	0.339416	0.172488	-1.96777	0.0490947	0.0575252	Not significant	0hvs24h
AKDOCOJB_02287	RF02770	Ysr224	Yersinia sRNA 224	272.052	-0.244588	0.244588	0.174651	-1.40044	0.161382	0.192993	Not significant	0hvs4h
AKDOCOJB_02287	RF02770	Ysr224	Yersinia sRNA 224	272.052	-0.277085	0.277085	0.168913	-1.6404	0.100922	0.198424	Not significant	4hvs6h
AKDOCOJB_02287	RF02770	Ysr224	Yersinia sRNA 224	272.052	-0.234551	0.234551	0.168577	-1.39136	0.164117	0.223972	Not significant	4hvs12h
AKDOCOJB_02287	RF02770	Ysr224	Yersinia sRNA 224	272.052	0.182257	0.182257	0.166676	1.09348	0.274181	0.402595	Not significant	6hvs24h
AKDOCOJB_02287	RF02770	Ysr224	Yersinia sRNA 224	272.052	0.139723	0.139723	0.166335	0.840009	0.400903	0.540753	Not significant	12hvs24h
AKDOCOJB_02287	RF02770	Ysr224	Yersinia sRNA 224	272.052	-0.0948279	0.0948279	0.168761	-0.561908	0.574179	0.628347	Not significant	4hvs24h
AKDOCOJB_02287	RF02770	Ysr224	Yersinia sRNA 224	272.052	0.0425342	0.0425342	0.16649	0.255476	0.798355	0.899119	Not significant	6hvs12h
AKDOCOJB_02456	RF02770	Ysr224	Yersinia sRNA 224	742.961	-0.667584	0.667584	0.154609	-4.31789	1.57531e-05	2.64835e-05	Not significant	0hvs6h
AKDOCOJB_02456	RF02770	Ysr224	Yersinia sRNA 224	742.961	-0.666684	0.666684	0.154403	-4.31782	1.57579e-05	2.6881e-05	Not significant	0hvs12h
AKDOCOJB_02456	RF02770	Ysr224	Yersinia sRNA 224	742.961	-0.617239	0.617239	0.154937	-3.98382	6.78174e-05	0.00012487	Not significant	0hvs4h
AKDOCOJB_02456	RF02770	Ysr224	Yersinia sRNA 224	742.961	-0.320302	0.320302	0.154867	-2.06824	0.0386173	0.0457103	Not significant	0hvs24h
AKDOCOJB_02456	RF02770	Ysr224	Yersinia sRNA 224	742.961	0.347282	0.347282	0.151968	2.28523	0.0222993	0.0527686	Not significant	6hvs24h
AKDOCOJB_02456	RF02770	Ysr224	Yersinia sRNA 224	742.961	0.346382	0.346382	0.151758	2.28246	0.0224624	0.0627239	Not significant	12hvs24h
AKDOCOJB_02456	RF02770	Ysr224	Yersinia sRNA 224	742.961	0.296937	0.296937	0.152301	1.94967	0.0512156	0.0825141	Not significant	4hvs24h
AKDOCOJB_02456	RF02770	Ysr224	Yersinia sRNA 224	742.961	-0.0494445	0.0494445	0.15183	-0.325658	0.744683	0.814937	Not significant	4hvs12h
AKDOCOJB_02456	RF02770	Ysr224	Yersinia sRNA 224	742.961	-0.0503447	0.0503447	0.152039	-0.33113	0.740547	0.845041	Not significant	4hvs6h
AKDOCOJB_02456	RF02770	Ysr224	Yersinia sRNA 224	742.961	0.000900249	0.000900249	0.151495	0.00594243	0.995259	0.999149	Not significant	6hvs12h
AKDOCOJB_02498	RF02770	Ysr224	Yersinia sRNA 224	306.971	1.06753	1.06753	0.200644	5.32054	1.0346e-07	2.10549e-07	Not significant	0hvs12h
AKDOCOJB_02498	RF02770	Ysr224	Yersinia sRNA 224	306.971	0.800935	0.800935	0.198975	4.0253	5.69026e-05	9.04206e-05	Not significant	0hvs24h
AKDOCOJB_02498	RF02770	Ysr224	Yersinia sRNA 224	306.971	0.676301	0.676301	0.200605	3.3713	0.000748134	0.0023455	Not significant	6hvs12h
AKDOCOJB_02498	RF02770	Ysr224	Yersinia sRNA 224	306.971	0.585503	0.585503	0.199477	2.93519	0.00333346	0.00529701	Not significant	0hvs4h
AKDOCOJB_02498	RF02770	Ysr224	Yersinia sRNA 224	306.971	0.48203	0.48203	0.201838	2.3882	0.0169313	0.031175	Not significant	4hvs12h
AKDOCOJB_02498	RF02770	Ysr224	Yersinia sRNA 224	306.971	0.391231	0.391231	0.198229	1.97363	0.0484238	0.061727	Not significant	0hvs6h
AKDOCOJB_02498	RF02770	Ysr224	Yersinia sRNA 224	306.971	0.409704	0.409704	0.198937	2.05947	0.0394492	0.0863417	Not significant	6hvs24h
AKDOCOJB_02498	RF02770	Ysr224	Yersinia sRNA 224	306.971	-0.266597	0.266597	0.201343	-1.3241	0.18547	0.320149	Not significant	12hvs24h
AKDOCOJB_02498	RF02770	Ysr224	Yersinia sRNA 224	306.971	0.215433	0.215433	0.20018	1.07619	0.28184	0.337046	Not significant	4hvs24h
AKDOCOJB_02498	RF02770	Ysr224	Yersinia sRNA 224	306.971	-0.194271	0.194271	0.199439	-0.974092	0.330011	0.472608	Not significant	4hvs6h
AKDOCOJB_02773	RF02770	Ysr224	Yersinia sRNA 224	557.843	0.433774	0.433774	0.153735	2.82157	0.00477893	0.00609183	Not significant	0hvs24h
AKDOCOJB_02773	RF02770	Ysr224	Yersinia sRNA 224	557.843	0.394857	0.394857	0.154634	2.5535	0.0106646	0.0162775	Not significant	0hvs4h
AKDOCOJB_02773	RF02770	Ysr224	Yersinia sRNA 224	557.843	0.29822	0.29822	0.152673	1.95332	0.0507813	0.115438	Not significant	12hvs24h
AKDOCOJB_02773	RF02770	Ysr224	Yersinia sRNA 224	557.843	-0.259303	0.259303	0.153578	-1.68841	0.0913317	0.132431	Not significant	4hvs12h
AKDOCOJB_02773	RF02770	Ysr224	Yersinia sRNA 224	557.843	0.22099	0.22099	0.153737	1.43746	0.150588	0.178247	Not significant	0hvs6h
AKDOCOJB_02773	RF02770	Ysr224	Yersinia sRNA 224	557.843	0.212784	0.212784	0.153202	1.38891	0.164859	0.273195	Not significant	6hvs24h
AKDOCOJB_02773	RF02770	Ysr224	Yersinia sRNA 224	557.843	-0.173867	0.173867	0.154104	-1.12825	0.259215	0.380619	Not significant	4hvs6h
AKDOCOJB_02773	RF02770	Ysr224	Yersinia sRNA 224	557.843	0.135554	0.135554	0.15321	0.884764	0.376284	0.419701	Not significant	0hvs12h
AKDOCOJB_02773	RF02770	Ysr224	Yersinia sRNA 224	557.843	-0.0854356	0.0854356	0.152675	-0.559592	0.575758	0.762305	Not significant	6hvs12h
AKDOCOJB_02773	RF02770	Ysr224	Yersinia sRNA 224	557.843	0.038917	0.038917	0.154102	0.252541	0.800623	0.814669	Not significant	4hvs24h
AKDOCOJB_02880	RF02770	Ysr224	Yersinia sRNA 224	620.865	0.8319	0.8319	0.141721	5.86999	4.35824e-09	9.5388e-09	Not significant	0hvs24h
AKDOCOJB_02880	RF02770	Ysr224	Yersinia sRNA 224	620.865	0.658676	0.658676	0.141493	4.65519	3.23677e-06	5.77639e-06	Not significant	0hvs12h
AKDOCOJB_02880	RF02770	Ysr224	Yersinia sRNA 224	620.865	0.494093	0.494093	0.14171	3.48666	0.000489101	0.00081051	Not significant	0hvs4h
AKDOCOJB_02880	RF02770	Ysr224	Yersinia sRNA 224	620.865	0.460212	0.460212	0.141271	3.25767	0.00112333	0.00171455	Not significant	0hvs6h
AKDOCOJB_02880	RF02770	Ysr224	Yersinia sRNA 224	620.865	0.371688	0.371688	0.141875	2.61982	0.00879751	0.022185	Not significant	6hvs24h
AKDOCOJB_02880	RF02770	Ysr224	Yersinia sRNA 224	620.865	0.337807	0.337807	0.142312	2.3737	0.017611	0.0304907	Not significant	4hvs24h
AKDOCOJB_02880	RF02770	Ysr224	Yersinia sRNA 224	620.865	0.198464	0.198464	0.141647	1.40111	0.16118	0.270969	Not significant	6hvs12h
AKDOCOJB_02880	RF02770	Ysr224	Yersinia sRNA 224	620.865	0.164583	0.164583	0.142085	1.15834	0.246726	0.316565	Not significant	4hvs12h
AKDOCOJB_02880	RF02770	Ysr224	Yersinia sRNA 224	620.865	0.173224	0.173224	0.142096	1.21906	0.222822	0.354074	Not significant	12hvs24h
AKDOCOJB_02880	RF02770	Ysr224	Yersinia sRNA 224	620.865	-0.033881	0.033881	0.141864	-0.238828	0.811239	0.887771	Not significant	4hvs6h
AKDOCOJB_02987	RF02770	Ysr224	Yersinia sRNA 224	442.373	-0.861696	0.861696	0.128688	-6.696	2.14197e-11	5.91591e-11	Not significant	0hvs24h
AKDOCOJB_02987	RF02770	Ysr224	Yersinia sRNA 224	442.373	-0.627902	0.627902	0.129714	-4.84065	1.29412e-06	2.42127e-06	Not significant	0hvs12h
AKDOCOJB_02987	RF02770	Ysr224	Yersinia sRNA 224	442.373	-0.538377	0.538377	0.124847	-4.31231	1.61561e-05	5.03355e-05	Not significant	4hvs24h
AKDOCOJB_02987	RF02770	Ysr224	Yersinia sRNA 224	442.373	-0.460706	0.460706	0.130802	-3.52216	0.00042804	0.000670982	Not significant	0hvs6h
AKDOCOJB_02987	RF02770	Ysr224	Yersinia sRNA 224	442.373	-0.400991	0.400991	0.123609	-3.24403	0.00117849	0.00379737	Not significant	6hvs24h
AKDOCOJB_02987	RF02770	Ysr224	Yersinia sRNA 224	442.373	-0.32332	0.32332	0.131972	-2.4499	0.0142895	0.020982	Not significant	0hvs4h
AKDOCOJB_02987	RF02770	Ysr224	Yersinia sRNA 224	442.373	-0.304582	0.304582	0.125904	-2.41916	0.0155563	0.0291053	Not significant	4hvs12h
AKDOCOJB_02987	RF02770	Ysr224	Yersinia sRNA 224	442.373	-0.233794	0.233794	0.122457	-1.9092	0.0562368	0.118593	Not significant	12hvs24h
AKDOCOJB_02987	RF02770	Ysr224	Yersinia sRNA 224	442.373	-0.167196	0.167196	0.124677	-1.34104	0.179908	0.293581	Not significant	6hvs12h
AKDOCOJB_02987	RF02770	Ysr224	Yersinia sRNA 224	442.373	-0.137386	0.137386	0.127024	-1.08157	0.279442	0.405191	Not significant	4hvs6h
AKDOCOJB_03060	RF02770	Ysr224	Yersinia sRNA 224	740.726	-1.09488	1.09488	0.135412	-8.08556	6.18815e-16	2.39275e-15	Not significant	0hvs24h
AKDOCOJB_03060	RF02770	Ysr224	Yersinia sRNA 224	740.726	-1.08612	1.08612	0.134	-8.1054	5.25714e-16	6.34359e-15	Not significant	6hvs24h
AKDOCOJB_03060	RF02770	Ysr224	Yersinia sRNA 224	740.726	-1.01761	1.01761	0.133472	-7.62417	2.45609e-14	7.12266e-13	Not significant	12hvs24h
AKDOCOJB_03060	RF02770	Ysr224	Yersinia sRNA 224	740.726	-0.961516	0.961516	0.133985	-7.17629	7.16293e-13	4.88765e-12	Not significant	4hvs24h
AKDOCOJB_03060	RF02770	Ysr224	Yersinia sRNA 224	740.726	-0.133368	0.133368	0.137913	-0.96704	0.333524	0.364989	Not significant	0hvs4h
AKDOCOJB_03060	RF02770	Ysr224	Yersinia sRNA 224	740.726	0.124605	0.124605	0.136526	0.912679	0.361411	0.511265	Not significant	4hvs6h
AKDOCOJB_03060	RF02770	Ysr224	Yersinia sRNA 224	740.726	-0.0772701	0.0772701	0.137415	-0.562313	0.573903	0.616414	Not significant	0hvs12h
AKDOCOJB_03060	RF02770	Ysr224	Yersinia sRNA 224	740.726	0.0560974	0.0560974	0.136009	0.412455	0.680006	0.766981	Not significant	4hvs12h
AKDOCOJB_03060	RF02770	Ysr224	Yersinia sRNA 224	740.726	-0.0685074	0.0685074	0.136023	-0.503646	0.61451	0.792035	Not significant	6hvs12h
AKDOCOJB_03060	RF02770	Ysr224	Yersinia sRNA 224	740.726	-0.00876271	0.00876271	0.137927	-0.0635314	0.949343	0.949343	Not significant	0hvs6h
AKDOCOJB_03068	RF02770	Ysr224	Yersinia sRNA 224	383.131	1.03292	1.03292	0.135874	7.60208	2.9142e-14	9.94255e-14	Not significant	0hvs24h
AKDOCOJB_03068	RF02770	Ysr224	Yersinia sRNA 224	383.131	0.873055	0.873055	0.136194	6.41037	1.45171e-10	3.66084e-10	Not significant	0hvs6h
AKDOCOJB_03068	RF02770	Ysr224	Yersinia sRNA 224	383.131	0.829066	0.829066	0.135356	6.12506	9.06485e-10	2.06181e-09	Not significant	0hvs12h
AKDOCOJB_03068	RF02770	Ysr224	Yersinia sRNA 224	383.131	0.590883	0.590883	0.135355	4.36542	1.26878e-05	2.62819e-05	Not significant	0hvs4h
AKDOCOJB_03068	RF02770	Ysr224	Yersinia sRNA 224	383.131	0.442041	0.442041	0.137227	3.22124	0.00127637	0.00290313	Not significant	4hvs24h
AKDOCOJB_03068	RF02770	Ysr224	Yersinia sRNA 224	383.131	0.282172	0.282172	0.137544	2.0515	0.0402182	0.0914767	Not significant	4hvs6h
AKDOCOJB_03068	RF02770	Ysr224	Yersinia sRNA 224	383.131	0.238183	0.238183	0.136714	1.74219	0.0814747	0.122741	Not significant	4hvs12h
AKDOCOJB_03068	RF02770	Ysr224	Yersinia sRNA 224	383.131	0.203858	0.203858	0.137228	1.48554	0.1374	0.245207	Not significant	12hvs24h
AKDOCOJB_03068	RF02770	Ysr224	Yersinia sRNA 224	383.131	0.159869	0.159869	0.138054	1.15801	0.246858	0.371891	Not significant	6hvs24h
AKDOCOJB_03068	RF02770	Ysr224	Yersinia sRNA 224	383.131	-0.0439888	0.0439888	0.137545	-0.319814	0.74911	0.886701	Not significant	6hvs12h
AKDOCOJB_03094	RF02770	Ysr224	Yersinia sRNA 224	1577.11	0.475765	0.475765	0.138326	3.43944	0.000582917	0.00153678	Not significant	4hvs12h
AKDOCOJB_03094	RF02770	Ysr224	Yersinia sRNA 224	1577.11	0.47611	0.47611	0.138208	3.44487	0.000571329	0.00200831	Not significant	6hvs12h
AKDOCOJB_03094	RF02770	Ysr224	Yersinia sRNA 224	1577.11	-0.341539	0.341539	0.138742	-2.46168	0.0138289	0.0188724	Not significant	0hvs6h
AKDOCOJB_03094	RF02770	Ysr224	Yersinia sRNA 224	1577.11	-0.341193	0.341193	0.13886	-2.45711	0.014006	0.020982	Not significant	0hvs4h
AKDOCOJB_03094	RF02770	Ysr224	Yersinia sRNA 224	1577.11	0.330728	0.330728	0.138064	2.39547	0.0165992	0.0296232	Not significant	4hvs24h
AKDOCOJB_03094	RF02770	Ysr224	Yersinia sRNA 224	1577.11	0.331074	0.331074	0.137946	2.40002	0.0163941	0.0396191	Not significant	6hvs24h
AKDOCOJB_03094	RF02770	Ysr224	Yersinia sRNA 224	1577.11	0.134571	0.134571	0.139121	0.967295	0.333396	0.379157	Not significant	0hvs12h
AKDOCOJB_03094	RF02770	Ysr224	Yersinia sRNA 224	1577.11	-0.145036	0.145036	0.138327	-1.0485	0.294407	0.42689	Not significant	12hvs24h
AKDOCOJB_03094	RF02770	Ysr224	Yersinia sRNA 224	1577.11	-0.0104651	0.0104651	0.138861	-0.0753641	0.939925	0.948098	Not significant	0hvs24h
AKDOCOJB_03094	RF02770	Ysr224	Yersinia sRNA 224	1577.11	-0.000345584	0.000345584	0.137945	-0.00250523	0.998001	0.998001	Not significant	4hvs6h
AKDOCOJB_03137	RF02770	Ysr224	Yersinia sRNA 224	343.967	0.37883	0.37883	0.145836	2.59765	0.00938639	0.0187728	Not significant	4hvs12h
AKDOCOJB_03137	RF02770	Ysr224	Yersinia sRNA 224	343.967	0.358862	0.358862	0.145395	2.46819	0.0135799	0.0302936	Not significant	6hvs12h
AKDOCOJB_03137	RF02770	Ysr224	Yersinia sRNA 224	343.967	-0.299716	0.299716	0.148389	-2.01979	0.0434047	0.0572153	Not significant	0hvs4h
AKDOCOJB_03137	RF02770	Ysr224	Yersinia sRNA 224	343.967	-0.279748	0.279748	0.147956	-1.89075	0.058658	0.0739601	Not significant	0hvs6h
AKDOCOJB_03137	RF02770	Ysr224	Yersinia sRNA 224	343.967	0.215632	0.215632	0.144624	1.49098	0.135967	0.187764	Not significant	4hvs24h
AKDOCOJB_03137	RF02770	Ysr224	Yersinia sRNA 224	343.967	0.195664	0.195664	0.14418	1.35708	0.174755	0.285515	Not significant	6hvs24h
AKDOCOJB_03137	RF02770	Ysr224	Yersinia sRNA 224	343.967	-0.163198	0.163198	0.145304	-1.12315	0.261374	0.398939	Not significant	12hvs24h
AKDOCOJB_03137	RF02770	Ysr224	Yersinia sRNA 224	343.967	-0.0840836	0.0840836	0.147866	-0.568646	0.569597	0.595254	Not significant	0hvs24h
AKDOCOJB_03137	RF02770	Ysr224	Yersinia sRNA 224	343.967	0.0791141	0.0791141	0.149051	0.530785	0.595568	0.628053	Not significant	0hvs12h
AKDOCOJB_03137	RF02770	Ysr224	Yersinia sRNA 224	343.967	0.0199679	0.0199679	0.144716	0.13798	0.890256	0.954598	Not significant	4hvs6h
AKDOCOJB_03226	RF02770	Ysr224	Yersinia sRNA 224	367.476	0.570303	0.570303	0.124259	4.58964	4.44017e-06	7.92399e-06	Not significant	0hvs24h
AKDOCOJB_03226	RF02770	Ysr224	Yersinia sRNA 224	367.476	0.529593	0.529593	0.122938	4.30779	1.64892e-05	5.03355e-05	Not significant	4hvs24h
AKDOCOJB_03226	RF02770	Ysr224	Yersinia sRNA 224	367.476	0.491509	0.491509	0.12253	4.01132	6.03793e-05	0.000250143	Not significant	6hvs24h
AKDOCOJB_03226	RF02770	Ysr224	Yersinia sRNA 224	367.476	0.382991	0.382991	0.123796	3.09372	0.00197661	0.00286608	Not significant	0hvs12h
AKDOCOJB_03226	RF02770	Ysr224	Yersinia sRNA 224	367.476	0.34228	0.34228	0.12247	2.7948	0.00519321	0.0109529	Not significant	4hvs12h
AKDOCOJB_03226	RF02770	Ysr224	Yersinia sRNA 224	367.476	0.304197	0.304197	0.122061	2.49217	0.0126965	0.0292181	Not significant	6hvs12h
AKDOCOJB_03226	RF02770	Ysr224	Yersinia sRNA 224	367.476	0.187313	0.187313	0.123494	1.51677	0.129324	0.234399	Not significant	12hvs24h
AKDOCOJB_03226	RF02770	Ysr224	Yersinia sRNA 224	367.476	0.0787938	0.0787938	0.122835	0.641461	0.521223	0.539838	Not significant	0hvs6h
AKDOCOJB_03226	RF02770	Ysr224	Yersinia sRNA 224	367.476	0.0407107	0.0407107	0.123242	0.330332	0.741149	0.747594	Not significant	0hvs4h
AKDOCOJB_03226	RF02770	Ysr224	Yersinia sRNA 224	367.476	0.0380831	0.0380831	0.121499	0.313444	0.753943	0.845041	Not significant	4hvs6h
AKDOCOJB_00326	RF02855	Ysr251	Yersinia sRNA 251	93.3893	-1.12733	1.12733	0.233124	-4.83575	1.32647e-06	4.66275e-06	Not significant	4hvs12h
AKDOCOJB_00326	RF02855	Ysr251	Yersinia sRNA 251	93.3893	-1.73881	1.73881	0.307689	-5.65121	1.59321e-08	4.01767e-08	Significant	0hvs4h
AKDOCOJB_00326	RF02855	Ysr251	Yersinia sRNA 251	93.3893	-2.4465	2.4465	0.299707	-8.16295	3.26932e-16	1.40459e-15	Significant	0hvs6h
AKDOCOJB_00326	RF02855	Ysr251	Yersinia sRNA 251	93.3893	-2.62727	2.62727	0.297169	-8.841	9.48657e-19	4.23247e-18	Significant	0hvs24h
AKDOCOJB_00326	RF02855	Ysr251	Yersinia sRNA 251	93.3893	-2.86614	2.86614	0.296436	-9.66867	4.0968e-22	1.98012e-21	Significant	0hvs12h
AKDOCOJB_00326	RF02855	Ysr251	Yersinia sRNA 251	93.3893	-0.888455	0.888455	0.234055	-3.79593	0.000147092	0.000363034	Not significant	4hvs24h
AKDOCOJB_00326	RF02855	Ysr251	Yersinia sRNA 251	93.3893	-0.707682	0.707682	0.237269	-2.98261	0.00285802	0.0103065	Not significant	4hvs6h
AKDOCOJB_00326	RF02855	Ysr251	Yersinia sRNA 251	93.3893	-0.419644	0.419644	0.222483	-1.88619	0.0592699	0.11019	Not significant	6hvs12h
AKDOCOJB_00326	RF02855	Ysr251	Yersinia sRNA 251	93.3893	0.238871	0.238871	0.219051	1.09048	0.275502	0.404534	Not significant	12hvs24h
AKDOCOJB_00326	RF02855	Ysr251	Yersinia sRNA 251	93.3893	-0.180773	0.180773	0.223458	-0.808979	0.418527	0.550132	Not significant	6hvs24h
AKDOCOJB_02210	RF02850	Ysr276	Yersinia sRNA 276	916.831	-0.594712	0.594712	0.146249	-4.06643	4.77385e-05	0.000251712	Not significant	4hvs6h
AKDOCOJB_02210	RF02850	Ysr276	Yersinia sRNA 276	916.831	0.434568	0.434568	0.147252	2.95119	0.00316555	0.00510005	Not significant	0hvs4h
AKDOCOJB_02210	RF02850	Ysr276	Yersinia sRNA 276	916.831	0.416896	0.416896	0.145217	2.87086	0.00409362	0.0113062	Not significant	6hvs24h
AKDOCOJB_02210	RF02850	Ysr276	Yersinia sRNA 276	916.831	-0.294732	0.294732	0.146531	-2.0114	0.044283	0.073389	Not significant	4hvs12h
AKDOCOJB_02210	RF02850	Ysr276	Yersinia sRNA 276	916.831	0.29998	0.29998	0.145175	2.06633	0.0387973	0.0750082	Not significant	6hvs12h
AKDOCOJB_02210	RF02850	Ysr276	Yersinia sRNA 276	916.831	0.256752	0.256752	0.146227	1.75585	0.0791138	0.0899725	Not significant	0hvs24h
AKDOCOJB_02210	RF02850	Ysr276	Yersinia sRNA 276	916.831	-0.177816	0.177816	0.146572	-1.21316	0.225067	0.280728	Not significant	4hvs24h
AKDOCOJB_02210	RF02850	Ysr276	Yersinia sRNA 276	916.831	-0.160144	0.160144	0.145903	-1.09761	0.272376	0.303804	Not significant	0hvs6h
AKDOCOJB_02210	RF02850	Ysr276	Yersinia sRNA 276	916.831	0.139836	0.139836	0.146185	0.956564	0.338787	0.381547	Not significant	0hvs12h
AKDOCOJB_02210	RF02850	Ysr276	Yersinia sRNA 276	916.831	0.116916	0.116916	0.1455	0.803548	0.421658	0.549577	Not significant	12hvs24h
AKDOCOJB_02853	RF02766	Ysr49	Yersinia sRNA 49	3070.76	-1.52399	1.52399	0.523104	-2.91336	0.00357561	0.00499724	Significant	0hvs12h
AKDOCOJB_02853	RF02766	Ysr49	Yersinia sRNA 49	3070.76	-1.6878	1.6878	0.52308	-3.22666	0.00125244	0.00172957	Significant	0hvs24h
AKDOCOJB_02853	RF02766	Ysr49	Yersinia sRNA 49	3070.76	-1.48302	1.48302	0.523122	-2.83495	0.00458334	0.0065638	Not significant	0hvs6h
AKDOCOJB_02853	RF02766	Ysr49	Yersinia sRNA 49	3070.76	-1.36152	1.36152	0.522862	-2.60398	0.00921481	0.0178153	Not significant	4hvs24h
AKDOCOJB_02853	RF02766	Ysr49	Yersinia sRNA 49	3070.76	-1.19771	1.19771	0.522887	-2.29058	0.0219877	0.0398527	Not significant	4hvs12h
AKDOCOJB_02853	RF02766	Ysr49	Yersinia sRNA 49	3070.76	-1.15675	1.15675	0.522905	-2.21215	0.026956	0.0665297	Not significant	4hvs6h
AKDOCOJB_02853	RF02766	Ysr49	Yersinia sRNA 49	3070.76	-0.326277	0.326277	0.523365	-0.623423	0.533007	0.552043	Not significant	0hvs4h
AKDOCOJB_02853	RF02766	Ysr49	Yersinia sRNA 49	3070.76	-0.204777	0.204777	0.522619	-0.391829	0.695185	0.74668	Not significant	6hvs24h
AKDOCOJB_02853	RF02766	Ysr49	Yersinia sRNA 49	3070.76	-0.163809	0.163809	0.522601	-0.313449	0.75394	0.825066	Not significant	12hvs24h
AKDOCOJB_02853	RF02766	Ysr49	Yersinia sRNA 49	3070.76	-0.0409683	0.0409683	0.522644	-0.0783867	0.93752	0.971003	Not significant	6hvs12h
AKDOCOJB_00835	RF00080	yybP-ykoY	yybP-ykoY manganese riboswitch	79.9319	1.47574	1.47574	0.301122	4.9008	9.54496e-07	1.78583e-06	Not significant	0hvs6h
AKDOCOJB_00835	RF00080	yybP-ykoY	yybP-ykoY manganese riboswitch	79.9319	1.2578	1.2578	0.300472	4.18609	2.83805e-05	0.000164607	Not significant	4hvs6h
AKDOCOJB_00835	RF00080	yybP-ykoY	yybP-ykoY manganese riboswitch	79.9319	-0.956495	0.956495	0.301141	-3.17623	0.00149202	0.00432686	Not significant	6hvs12h
AKDOCOJB_00835	RF00080	yybP-ykoY	yybP-ykoY manganese riboswitch	79.9319	-1.76395	1.76395	0.29381	-6.00371	1.92857e-09	1.31596e-08	Significant	6hvs24h
AKDOCOJB_00835	RF00080	yybP-ykoY	yybP-ykoY manganese riboswitch	79.9319	-0.807458	0.807458	0.275636	-2.92943	0.00339579	0.0135832	Not significant	12hvs24h
AKDOCOJB_00835	RF00080	yybP-ykoY	yybP-ykoY manganese riboswitch	79.9319	0.519241	0.519241	0.283417	1.83208	0.06694	0.0808858	Not significant	0hvs12h
AKDOCOJB_00835	RF00080	yybP-ykoY	yybP-ykoY manganese riboswitch	79.9319	-0.506153	0.506153	0.274904	-1.8412	0.0655927	0.100115	Not significant	4hvs24h
AKDOCOJB_00835	RF00080	yybP-ykoY	yybP-ykoY manganese riboswitch	79.9319	-0.288217	0.288217	0.275615	-1.04572	0.295689	0.32056	Not significant	0hvs24h
AKDOCOJB_00835	RF00080	yybP-ykoY	yybP-ykoY manganese riboswitch	79.9319	0.301305	0.301305	0.282726	1.06572	0.286552	0.361305	Not significant	4hvs12h
AKDOCOJB_00835	RF00080	yybP-ykoY	yybP-ykoY manganese riboswitch	79.9319	0.217936	0.217936	0.282705	0.770895	0.440769	0.473419	Not significant	0hvs4h

## Sheet: Table S1 norm_counts
gene_id	time	replicate	FPKM	RPKM	TPM
AKDOCOJB_00001	0h	1	4900.49	4900.49	778.414
AKDOCOJB_00001	0h	2	4956.43	4956.43	767.496
AKDOCOJB_00001	0h	3	4775.85	4775.85	724.658
AKDOCOJB_00001	12h	1	2814.98	2814.98	337.256
AKDOCOJB_00001	12h	2	1850.84	1850.84	212.769
AKDOCOJB_00001	12h	3	2190.11	2190.11	250.55
AKDOCOJB_00001	24h	1	1854.74	1854.74	225.438
AKDOCOJB_00001	24h	2	2374.26	2374.26	289.502
AKDOCOJB_00001	24h	3	2958.61	2958.61	358.432
AKDOCOJB_00001	4h	1	2289.22	2289.22	321.658
AKDOCOJB_00001	4h	2	2264.21	2264.21	308.648
AKDOCOJB_00001	4h	3	2061.17	2061.17	296.17
AKDOCOJB_00001	6h	1	2237.24	2237.24	283.151
AKDOCOJB_00001	6h	2	1325.92	1325.92	170.729
AKDOCOJB_00001	6h	3	2235.03	2235.03	295.83
AKDOCOJB_00002	0h	3	5267.7	5267.7	799.287
AKDOCOJB_00002	0h	1	4638.45	4638.45	736.791
AKDOCOJB_00002	0h	2	4251.2	4251.2	658.292
AKDOCOJB_00002	12h	1	3714.3	3714.3	445.001
AKDOCOJB_00002	12h	3	2963.96	2963.96	339.079
AKDOCOJB_00002	12h	2	2389.22	2389.22	274.661
AKDOCOJB_00002	24h	2	3301.3	3301.3	402.539
AKDOCOJB_00002	24h	3	3139.57	3139.57	380.355
AKDOCOJB_00002	24h	1	2869.14	2869.14	348.734
AKDOCOJB_00002	4h	3	2852.54	2852.54	409.882
AKDOCOJB_00002	4h	1	2599.28	2599.28	365.224
AKDOCOJB_00002	4h	2	2476.61	2476.61	337.601
AKDOCOJB_00002	6h	3	2607.21	2607.21	345.093
AKDOCOJB_00002	6h	1	2185.67	2185.67	276.623
AKDOCOJB_00002	6h	2	1770.49	1770.49	227.973
AKDOCOJB_00035	0h	3	1805.56	1805.56	273.964
AKDOCOJB_00035	0h	1	1429.09	1429.09	227.002
AKDOCOJB_00035	0h	2	1212.98	1212.98	187.828
AKDOCOJB_00035	12h	1	837.097	837.097	100.29
AKDOCOJB_00035	12h	2	727.155	727.155	83.5925
AKDOCOJB_00035	12h	3	678.097	678.097	77.5748
AKDOCOJB_00035	24h	1	1551.35	1551.35	188.561
AKDOCOJB_00035	24h	3	1502.78	1502.78	182.059
AKDOCOJB_00035	24h	2	1478.13	1478.13	180.234
AKDOCOJB_00035	4h	2	1182.81	1182.81	161.236
AKDOCOJB_00035	4h	3	701.992	701.992	100.87
AKDOCOJB_00035	4h	1	668.281	668.281	93.9
AKDOCOJB_00035	6h	1	1442.28	1442.28	182.538
AKDOCOJB_00035	6h	2	876.987	876.987	112.923
AKDOCOJB_00035	6h	3	867.311	867.311	114.798
AKDOCOJB_00080	0h	1	728.032	728.032	115.644
AKDOCOJB_00080	0h	3	592.55	592.55	89.9097
AKDOCOJB_00080	0h	2	585.227	585.227	90.6215
AKDOCOJB_00080	12h	3	210.231	210.231	24.0506
AKDOCOJB_00080	12h	1	170.232	170.232	20.3951
AKDOCOJB_00080	12h	2	119.836	119.836	13.7761
AKDOCOJB_00080	24h	1	508.362	508.362	61.7896
AKDOCOJB_00080	24h	3	392.693	392.693	47.5742
AKDOCOJB_00080	24h	2	312.616	312.616	38.1184
AKDOCOJB_00080	4h	2	1241.59	1241.59	169.248
AKDOCOJB_00080	4h	1	815.409	815.409	114.573
AKDOCOJB_00080	4h	3	814.956	814.956	117.101
AKDOCOJB_00080	6h	3	504.924	504.924	66.8324
AKDOCOJB_00080	6h	1	395.681	395.681	50.0783
AKDOCOJB_00080	6h	2	290.674	290.674	37.4279
AKDOCOJB_00123	0h	1	155602	155602	24716.5
AKDOCOJB_00123	0h	2	137416	137416	21278.7
AKDOCOJB_00123	0h	3	94878	94878	14396.2
AKDOCOJB_00123	12h	1	145492	145492	17431
AKDOCOJB_00123	12h	3	85531.9	85531.9	9784.92
AKDOCOJB_00123	12h	2	80824.4	80824.4	9291.44
AKDOCOJB_00123	24h	2	163694	163694	19959.8
AKDOCOJB_00123	24h	1	150734	150734	18321.2
AKDOCOJB_00123	24h	3	140672	140672	17042.2
AKDOCOJB_00123	4h	1	206039	206039	28950.5
AKDOCOJB_00123	4h	2	150624	150624	20532.4
AKDOCOJB_00123	4h	3	112373	112373	16146.9
AKDOCOJB_00123	6h	2	239934	239934	30894.5
AKDOCOJB_00123	6h	1	235211	235211	29768.8
AKDOCOJB_00123	6h	3	209934	209934	27787.2
AKDOCOJB_00138	0h	3	27473.1	27473.1	4168.59
AKDOCOJB_00138	0h	2	18289	18289	2832.03
AKDOCOJB_00138	0h	1	12333.6	12333.6	1959.13
AKDOCOJB_00138	12h	1	51561.4	51561.4	6177.44
AKDOCOJB_00138	12h	3	47471.3	47471.3	5430.76
AKDOCOJB_00138	12h	2	36884.1	36884.1	4240.14
AKDOCOJB_00138	24h	3	185110	185110	22425.9
AKDOCOJB_00138	24h	2	147296	147296	17960.3
AKDOCOJB_00138	24h	1	147077	147077	17876.7
AKDOCOJB_00138	4h	2	103030	103030	14044.6
AKDOCOJB_00138	4h	3	62347.3	62347.3	8958.71
AKDOCOJB_00138	4h	1	43659.1	43659.1	6134.53
AKDOCOJB_00138	6h	1	88429	88429	11191.8
AKDOCOJB_00138	6h	3	68820.4	68820.4	9109.15
AKDOCOJB_00138	6h	2	50666.5	50666.5	6523.95
AKDOCOJB_00159	0h	3	782.913	782.913	118.794
AKDOCOJB_00159	0h	1	645.765	645.765	102.576
AKDOCOJB_00159	0h	2	495.394	495.394	76.711
AKDOCOJB_00159	12h	3	882.505	882.505	100.959
AKDOCOJB_00159	12h	1	839.705	839.705	100.603
AKDOCOJB_00159	12h	2	572.439	572.439	65.8066
AKDOCOJB_00159	24h	1	1761.19	1761.19	214.067
AKDOCOJB_00159	24h	3	1635.67	1635.67	198.16
AKDOCOJB_00159	24h	2	1599.86	1599.86	195.077
AKDOCOJB_00159	4h	2	628.144	628.144	85.6259
AKDOCOJB_00159	4h	3	590.46	590.46	84.8435
AKDOCOJB_00159	4h	1	497.247	497.247	69.8681
AKDOCOJB_00159	6h	1	795.531	795.531	100.684
AKDOCOJB_00159	6h	3	428.396	428.396	56.7029
AKDOCOJB_00159	6h	2	354.514	354.514	45.6481
AKDOCOJB_00195	0h	3	4310.9	4310.9	654.109
AKDOCOJB_00195	0h	2	3952.28	3952.28	612.006
AKDOCOJB_00195	0h	1	3062.31	3062.31	486.43
AKDOCOJB_00195	12h	1	242.265	242.265	29.0252
AKDOCOJB_00195	12h	3	236.306	236.306	27.0337
AKDOCOJB_00195	12h	2	164.41	164.41	18.9003
AKDOCOJB_00195	24h	3	377.383	377.383	45.7195
AKDOCOJB_00195	24h	1	317.522	317.522	38.5936
AKDOCOJB_00195	24h	2	279.605	279.605	34.0932
AKDOCOJB_00195	4h	2	414.885	414.885	56.5554
AKDOCOJB_00195	4h	3	389.995	389.995	56.0386
AKDOCOJB_00195	4h	1	301.06	301.06	42.3018
AKDOCOJB_00195	6h	1	333.232	333.232	42.1746
AKDOCOJB_00195	6h	3	309.479	309.479	40.9631
AKDOCOJB_00195	6h	2	250.88	250.88	32.3039
AKDOCOJB_00209	0h	3	5681.14	5681.14	862.02
AKDOCOJB_00209	0h	2	4510.69	4510.69	698.474
AKDOCOJB_00209	0h	1	4089.84	4089.84	649.648
AKDOCOJB_00209	12h	1	6090.17	6090.17	729.647
AKDOCOJB_00209	12h	3	5549.45	5549.45	634.861
AKDOCOJB_00209	12h	2	4226.31	4226.31	485.849
AKDOCOJB_00209	24h	1	8230.88	8230.88	1000.43
AKDOCOJB_00209	24h	3	8189.56	8189.56	992.156
AKDOCOJB_00209	24h	2	7797.44	7797.44	950.77
AKDOCOJB_00209	4h	2	7956.49	7956.49	1084.6
AKDOCOJB_00209	4h	3	5996.45	5996.45	861.633
AKDOCOJB_00209	4h	1	5690.72	5690.72	799.602
AKDOCOJB_00209	6h	1	8200.99	8200.99	1037.94
AKDOCOJB_00209	6h	3	7235.12	7235.12	957.65
AKDOCOJB_00209	6h	2	5731.31	5731.31	737.978
AKDOCOJB_00214	0h	3	965.04	965.04	146.429
AKDOCOJB_00214	0h	2	677.246	677.246	104.871
AKDOCOJB_00214	0h	1	594.583	594.583	94.4462
AKDOCOJB_00214	12h	1	2318.11	2318.11	277.727
AKDOCOJB_00214	12h	2	1912.32	1912.32	219.837
AKDOCOJB_00214	12h	3	1781.55	1781.55	203.81
AKDOCOJB_00214	24h	2	1681.01	1681.01	204.972
AKDOCOJB_00214	24h	1	1365.56	1365.56	165.979
AKDOCOJB_00214	24h	3	1363.79	1363.79	165.222
AKDOCOJB_00214	4h	3	3866.04	3866.04	555.513
AKDOCOJB_00214	4h	2	3258.52	3258.52	444.188
AKDOCOJB_00214	4h	1	2587.45	2587.45	363.562
AKDOCOJB_00214	6h	3	2140.6	2140.6	283.332
AKDOCOJB_00214	6h	1	1814.19	1814.19	229.608
AKDOCOJB_00214	6h	2	1668.89	1668.89	214.891
AKDOCOJB_00261	0h	3	1374.46	1374.46	208.552
AKDOCOJB_00261	0h	2	1199.8	1199.8	185.787
AKDOCOJB_00261	0h	1	873.993	873.993	138.829
AKDOCOJB_00261	12h	3	2002.7	2002.7	229.11
AKDOCOJB_00261	12h	1	1989.38	1989.38	238.343
AKDOCOJB_00261	12h	2	1390.48	1390.48	159.847
AKDOCOJB_00261	24h	3	3089.62	3089.62	374.304
AKDOCOJB_00261	24h	2	3075.92	3075.92	375.058
AKDOCOJB_00261	24h	1	2773.76	2773.76	337.14
AKDOCOJB_00261	4h	2	3410.1	3410.1	464.851
AKDOCOJB_00261	4h	1	2420.99	2420.99	340.173
AKDOCOJB_00261	4h	3	2339.97	2339.97	336.232
AKDOCOJB_00261	6h	3	1765.93	1765.93	233.74
AKDOCOJB_00261	6h	2	1214.97	1214.97	156.443
AKDOCOJB_00261	6h	1	1195.91	1195.91	151.357
AKDOCOJB_00313	0h	3	3633.52	3633.52	551.327
AKDOCOJB_00313	0h	2	2841.99	2841.99	440.079
AKDOCOJB_00313	0h	1	2367.8	2367.8	376.112
AKDOCOJB_00313	12h	3	3784.44	3784.44	432.943
AKDOCOJB_00313	12h	1	3469.55	3469.55	415.678
AKDOCOJB_00313	12h	2	2764.76	2764.76	317.832
AKDOCOJB_00313	24h	3	5948.92	5948.92	720.704
AKDOCOJB_00313	24h	1	5619.04	5619.04	682.974
AKDOCOJB_00313	24h	2	5420.08	5420.08	660.89
AKDOCOJB_00313	4h	2	5144.8	5144.8	701.317
AKDOCOJB_00313	4h	3	3897.04	3897.04	559.967
AKDOCOJB_00313	4h	1	3834.33	3834.33	538.761
AKDOCOJB_00313	6h	1	4808.28	4808.28	608.548
AKDOCOJB_00313	6h	3	3950.76	3950.76	522.927
AKDOCOJB_00313	6h	2	3089.34	3089.34	397.791
AKDOCOJB_00326	0h	3	166.082	166.082	25.2002
AKDOCOJB_00326	0h	2	143.807	143.807	22.2682
AKDOCOJB_00326	0h	1	89.0423	89.0423	14.1439
AKDOCOJB_00326	12h	1	783.769	783.769	93.9013
AKDOCOJB_00326	12h	3	736.692	736.692	84.2781
AKDOCOJB_00326	12h	2	537.407	537.407	61.7794
AKDOCOJB_00326	24h	1	951.555	951.555	115.658
AKDOCOJB_00326	24h	2	845.286	845.286	103.069
AKDOCOJB_00326	24h	3	648.806	648.806	78.602
AKDOCOJB_00326	4h	2	503.178	503.178	68.5911
AKDOCOJB_00326	4h	1	499.753	499.753	70.2202
AKDOCOJB_00326	4h	3	332.903	332.903	47.835
AKDOCOJB_00326	6h	1	845.282	845.282	106.981
AKDOCOJB_00326	6h	2	581.937	581.937	74.9317
AKDOCOJB_00326	6h	3	518.503	518.503	68.6297
AKDOCOJB_00397	0h	3	6725.02	6725.02	1020.41
AKDOCOJB_00397	0h	2	5332	5332	825.653
AKDOCOJB_00397	0h	1	5273.75	5273.75	837.705
AKDOCOJB_00397	12h	1	5010.55	5010.55	600.301
AKDOCOJB_00397	12h	3	4579.49	4579.49	523.897
AKDOCOJB_00397	12h	2	3726.94	3726.94	428.443
AKDOCOJB_00397	24h	1	5343.48	5343.48	649.481
AKDOCOJB_00397	24h	3	4951.83	4951.83	599.908
AKDOCOJB_00397	24h	2	4440.73	4440.73	541.474
AKDOCOJB_00397	4h	2	7133.92	7133.92	972.466
AKDOCOJB_00397	4h	3	6167.03	6167.03	886.144
AKDOCOJB_00397	4h	1	6165.86	6165.86	866.364
AKDOCOJB_00397	6h	1	7733.03	7733.03	978.71
AKDOCOJB_00397	6h	3	6092.74	6092.74	806.442
AKDOCOJB_00397	6h	2	4684.65	4684.65	603.207
AKDOCOJB_00469	0h	1	2709.01	2709.01	430.311
AKDOCOJB_00469	0h	3	2181.82	2181.82	331.055
AKDOCOJB_00469	0h	2	1735.42	1735.42	268.727
AKDOCOJB_00469	12h	3	609.559	609.559	69.734
AKDOCOJB_00469	12h	2	600.299	600.299	69.0093
AKDOCOJB_00469	12h	1	583.078	583.078	69.8571
AKDOCOJB_00469	24h	3	821.188	821.188	99.4859
AKDOCOJB_00469	24h	1	706.59	706.59	85.8835
AKDOCOJB_00469	24h	2	692.852	692.852	84.4819
AKDOCOJB_00469	4h	2	1461.66	1461.66	199.248
AKDOCOJB_00469	4h	3	950.729	950.729	136.611
AKDOCOJB_00469	4h	1	772.713	772.713	108.574
AKDOCOJB_00469	6h	1	1034.95	1034.95	130.985
AKDOCOJB_00469	6h	2	782.27	782.27	100.727
AKDOCOJB_00469	6h	3	541.398	541.398	71.66
AKDOCOJB_00470	0h	3	2215.65	2215.65	336.188
AKDOCOJB_00470	0h	1	2017.59	2017.59	320.483
AKDOCOJB_00470	0h	2	1680.5	1680.5	260.223
AKDOCOJB_00470	12h	3	529.178	529.178	60.5384
AKDOCOJB_00470	12h	1	458.688	458.688	54.9542
AKDOCOJB_00470	12h	2	436.115	436.115	50.135
AKDOCOJB_00470	24h	1	696.496	696.496	84.6566
AKDOCOJB_00470	24h	3	679.604	679.604	82.3332
AKDOCOJB_00470	24h	2	629.866	629.866	76.8018
AKDOCOJB_00470	4h	2	1171.85	1171.85	159.742
AKDOCOJB_00470	4h	3	696.464	696.464	100.075
AKDOCOJB_00470	4h	1	679.615	679.615	95.4925
AKDOCOJB_00470	6h	1	660.394	660.394	83.581
AKDOCOJB_00470	6h	2	618.704	618.704	79.6659
AKDOCOJB_00470	6h	3	531.372	531.372	70.333
AKDOCOJB_00515	0h	1	97.8313	97.8313	15.5399
AKDOCOJB_00515	0h	2	54.1718	54.1718	8.38843
AKDOCOJB_00515	0h	3	41.7086	41.7086	6.3286
AKDOCOJB_00515	12h	3	371.666	371.666	42.5189
AKDOCOJB_00515	12h	1	277.99	277.99	33.3053
AKDOCOJB_00515	12h	2	132.852	132.852	15.2724
AKDOCOJB_00515	24h	3	442.256	442.256	53.5787
AKDOCOJB_00515	24h	2	403.848	403.848	49.2426
AKDOCOJB_00515	24h	1	124.462	124.462	15.1279
AKDOCOJB_00515	4h	2	1227.39	1227.39	167.313
AKDOCOJB_00515	4h	3	1117.73	1117.73	160.608
AKDOCOJB_00515	4h	1	1056.07	1056.07	148.389
AKDOCOJB_00515	6h	2	789.174	789.174	101.616
AKDOCOJB_00515	6h	3	605.738	605.738	80.1762
AKDOCOJB_00515	6h	1	522.593	522.593	66.1405
AKDOCOJB_00620	0h	2	10041.1	10041.1	1554.86
AKDOCOJB_00620	0h	3	9479.57	9479.57	1438.37
AKDOCOJB_00620	0h	1	6519.47	6519.47	1035.58
AKDOCOJB_00620	12h	1	6307.59	6307.59	755.696
AKDOCOJB_00620	12h	3	6116.63	6116.63	699.747
AKDOCOJB_00620	12h	2	5422.87	5422.87	623.404
AKDOCOJB_00620	24h	3	10432.1	10432.1	1263.83
AKDOCOJB_00620	24h	1	9217.37	9217.37	1120.34
AKDOCOJB_00620	24h	2	8918.22	8918.22	1087.43
AKDOCOJB_00620	4h	2	9495.83	9495.83	1294.43
AKDOCOJB_00620	4h	1	8168.92	8168.92	1147.81
AKDOCOJB_00620	4h	3	7959.77	7959.77	1143.74
AKDOCOJB_00620	6h	1	7841.8	7841.8	992.477
AKDOCOJB_00620	6h	3	6324.34	6324.34	837.097
AKDOCOJB_00620	6h	2	5650.39	5650.39	727.558
AKDOCOJB_00638	0h	3	37698.8	37698.8	5720.18
AKDOCOJB_00638	0h	1	34673.6	34673.6	5507.7
AKDOCOJB_00638	0h	2	26584.4	26584.4	4116.56
AKDOCOJB_00638	12h	3	3932.96	3932.96	449.934
AKDOCOJB_00638	12h	1	3233.91	3233.91	387.447
AKDOCOJB_00638	12h	2	2908.62	2908.62	334.37
AKDOCOJB_00638	24h	2	8799.23	8799.23	1072.92
AKDOCOJB_00638	24h	1	7970.42	7970.42	968.776
AKDOCOJB_00638	24h	3	7939.52	7939.52	961.863
AKDOCOJB_00638	4h	1	4935	4935	693.416
AKDOCOJB_00638	4h	2	4916.78	4916.78	670.234
AKDOCOJB_00638	4h	3	4008.47	4008.47	575.98
AKDOCOJB_00638	6h	1	5551.42	5551.42	702.601
AKDOCOJB_00638	6h	2	4947.78	4947.78	637.089
AKDOCOJB_00638	6h	3	3303.16	3303.16	437.211
AKDOCOJB_00669	0h	3	10203	10203	1548.13
AKDOCOJB_00669	0h	2	9000.79	9000.79	1393.76
AKDOCOJB_00669	0h	1	6819.49	6819.49	1083.24
AKDOCOJB_00669	12h	3	8563.57	8563.57	979.679
AKDOCOJB_00669	12h	1	7870.64	7870.64	942.961
AKDOCOJB_00669	12h	2	6470.7	6470.7	743.86
AKDOCOJB_00669	24h	1	8641.03	8641.03	1050.29
AKDOCOJB_00669	24h	2	8229.66	8229.66	1003.47
AKDOCOJB_00669	24h	3	8038.43	8038.43	973.846
AKDOCOJB_00669	4h	2	10113.1	10113.1	1378.58
AKDOCOJB_00669	4h	3	7295.38	7295.38	1048.28
AKDOCOJB_00669	4h	1	6652.55	6652.55	934.749
AKDOCOJB_00669	6h	1	9134.91	9134.91	1156.13
AKDOCOJB_00669	6h	3	6414.79	6414.79	849.069
AKDOCOJB_00669	6h	2	6044.93	6044.93	778.36
AKDOCOJB_00690	0h	3	198352	198352	30096.7
AKDOCOJB_00690	0h	2	133092	133092	20609.1
AKDOCOJB_00690	0h	1	81756.1	81756.1	12986.5
AKDOCOJB_00690	12h	1	187189	187189	22426.6
AKDOCOJB_00690	12h	3	145354	145354	16628.6
AKDOCOJB_00690	12h	2	113801	113801	13082.4
AKDOCOJB_00690	24h	1	225863	225863	27452.8
AKDOCOJB_00690	24h	2	222467	222467	27126.2
AKDOCOJB_00690	24h	3	203481	203481	24651.5
AKDOCOJB_00690	4h	3	110309	110309	15850.4
AKDOCOJB_00690	4h	2	97914.6	97914.6	13347.3
AKDOCOJB_00690	4h	1	76226.4	76226.4	10710.5
AKDOCOJB_00690	6h	1	264840	264840	33518.7
AKDOCOJB_00690	6h	3	181056	181056	23964.8
AKDOCOJB_00690	6h	2	104555	104555	13462.7
AKDOCOJB_00721	0h	2	25120	25120	3889.79
AKDOCOJB_00721	0h	3	22370.5	22370.5	3394.37
AKDOCOJB_00721	0h	1	19380.8	19380.8	3078.53
AKDOCOJB_00721	12h	3	3873.12	3873.12	443.088
AKDOCOJB_00721	12h	1	3202.85	3202.85	383.726
AKDOCOJB_00721	12h	2	2007.8	2007.8	230.813
AKDOCOJB_00721	24h	1	10130.6	10130.6	1231.34
AKDOCOJB_00721	24h	3	9434.03	9434.03	1142.92
AKDOCOJB_00721	24h	2	7394.47	7394.47	901.634
AKDOCOJB_00721	4h	2	15664.5	15664.5	2135.31
AKDOCOJB_00721	4h	1	10977.5	10977.5	1542.45
AKDOCOJB_00721	4h	3	6871.53	6871.53	987.373
AKDOCOJB_00721	6h	1	11520.5	11520.5	1458.07
AKDOCOJB_00721	6h	3	9627.29	9627.29	1274.28
AKDOCOJB_00721	6h	2	7027.07	7027.07	904.824
AKDOCOJB_00744	0h	3	23487.4	23487.4	3563.83
AKDOCOJB_00744	0h	1	20341.6	20341.6	3231.15
AKDOCOJB_00744	0h	2	19176.9	19176.9	2969.52
AKDOCOJB_00744	12h	3	7521.17	7521.17	860.428
AKDOCOJB_00744	12h	1	7132.88	7132.88	854.572
AKDOCOJB_00744	12h	2	5432.08	5432.08	624.463
AKDOCOJB_00744	24h	3	10990.4	10990.4	1331.47
AKDOCOJB_00744	24h	1	10099.9	10099.9	1227.61
AKDOCOJB_00744	24h	2	9696.34	9696.34	1182.31
AKDOCOJB_00744	4h	2	14357.6	14357.6	1957.16
AKDOCOJB_00744	4h	1	11845.5	11845.5	1664.41
AKDOCOJB_00744	4h	3	11638.6	11638.6	1672.36
AKDOCOJB_00744	6h	1	9686.76	9686.76	1225.98
AKDOCOJB_00744	6h	2	8263.55	8263.55	1064.04
AKDOCOJB_00744	6h	3	8258.51	8258.51	1093.11
AKDOCOJB_00806	0h	2	199.275	199.275	30.8574
AKDOCOJB_00806	0h	1	176.268	176.268	27.9991
AKDOCOJB_00806	0h	3	116.897	116.897	17.7373
AKDOCOJB_00806	12h	1	389.565	389.565	46.6728
AKDOCOJB_00806	12h	3	341.439	341.439	39.0609
AKDOCOJB_00806	12h	2	128.548	128.548	14.7777
AKDOCOJB_00806	24h	2	293.852	293.852	35.8304
AKDOCOJB_00806	24h	3	212.023	212.023	25.6863
AKDOCOJB_00806	24h	1	191.857	191.857	23.3196
AKDOCOJB_00806	4h	2	576.969	576.969	78.6499
AKDOCOJB_00806	4h	3	152.815	152.815	21.958
AKDOCOJB_00806	4h	1	144.777	144.777	20.3425
AKDOCOJB_00806	6h	1	323.592	323.592	40.9546
AKDOCOJB_00806	6h	3	303.163	303.163	40.1271
AKDOCOJB_00806	6h	2	141.312	141.312	18.1957
AKDOCOJB_00807	0h	1	0	0	0
AKDOCOJB_00807	0h	2	0	0	0
AKDOCOJB_00807	0h	3	0	0	0
AKDOCOJB_00807	12h	1	0	0	0
AKDOCOJB_00807	12h	2	0	0	0
AKDOCOJB_00807	12h	3	0	0	0
AKDOCOJB_00807	24h	1	0	0	0
AKDOCOJB_00807	24h	2	0	0	0
AKDOCOJB_00807	24h	3	0	0	0
AKDOCOJB_00807	4h	1	0	0	0
AKDOCOJB_00807	4h	2	0	0	0
AKDOCOJB_00807	4h	3	0	0	0
AKDOCOJB_00807	6h	1	0	0	0
AKDOCOJB_00807	6h	2	0	0	0
AKDOCOJB_00807	6h	3	0	0	0
AKDOCOJB_00828	0h	1	5341.02	5341.02	848.389
AKDOCOJB_00828	0h	3	4958.45	4958.45	752.364
AKDOCOJB_00828	0h	2	4771.42	4771.42	738.848
AKDOCOJB_00828	12h	1	2436.07	2436.07	291.859
AKDOCOJB_00828	12h	3	2424.9	2424.9	277.411
AKDOCOJB_00828	12h	2	1638.15	1638.15	188.319
AKDOCOJB_00828	24h	3	3573.83	3573.83	432.965
AKDOCOJB_00828	24h	2	3416.52	3416.52	416.589
AKDOCOJB_00828	24h	1	3318.71	3318.71	403.377
AKDOCOJB_00828	4h	2	3454.79	3454.79	470.942
AKDOCOJB_00828	4h	3	3293.46	3293.46	473.238
AKDOCOJB_00828	4h	1	2895.08	2895.08	406.788
AKDOCOJB_00828	6h	1	2854.55	2854.55	361.279
AKDOCOJB_00828	6h	3	2796.47	2796.47	370.144
AKDOCOJB_00828	6h	2	2734.82	2734.82	352.142
AKDOCOJB_00830	0h	2	3123.68	3123.68	483.697
AKDOCOJB_00830	0h	1	2682.18	2682.18	426.049
AKDOCOJB_00830	0h	3	2625.32	2625.32	398.35
AKDOCOJB_00830	12h	1	27409.4	27409.4	3283.85
AKDOCOJB_00830	12h	2	17604.5	17604.5	2023.78
AKDOCOJB_00830	12h	3	16854.1	16854.1	1928.12
AKDOCOJB_00830	24h	2	19581.2	19581.2	2387.6
AKDOCOJB_00830	24h	1	15263	15263	1855.16
AKDOCOJB_00830	24h	3	11598.1	11598.1	1405.1
AKDOCOJB_00830	4h	2	46777.2	46777.2	6376.46
AKDOCOJB_00830	4h	3	36407.6	36407.6	5231.42
AKDOCOJB_00830	4h	1	36208	36208	5087.58
AKDOCOJB_00830	6h	3	99447	99447	13162.9
AKDOCOJB_00830	6h	2	81694.1	81694.1	10519.1
AKDOCOJB_00830	6h	1	72518.3	72518.3	9178.09
AKDOCOJB_00835	0h	2	816.917	816.917	126.498
AKDOCOJB_00835	0h	3	759.511	759.511	115.243
AKDOCOJB_00835	0h	1	469.235	469.235	74.5353
AKDOCOJB_00835	12h	1	441.851	441.851	52.937
AKDOCOJB_00835	12h	3	357.201	357.201	40.8641
AKDOCOJB_00835	12h	2	234.002	234.002	26.9005
AKDOCOJB_00835	24h	2	1029.74	1029.74	125.56
AKDOCOJB_00835	24h	3	794.749	794.749	96.2828
AKDOCOJB_00835	24h	1	672.85	672.85	81.7825
AKDOCOJB_00835	4h	2	1060.95	1060.95	144.625
AKDOCOJB_00835	4h	1	405.002	405.002	56.9067
AKDOCOJB_00835	4h	3	403.354	403.354	57.9582
AKDOCOJB_00835	6h	3	295.459	295.459	39.1073
AKDOCOJB_00835	6h	1	228.227	228.227	28.885
AKDOCOJB_00835	6h	2	149.696	149.696	19.2752
AKDOCOJB_00851	0h	3	5902.01	5902.01	895.533
AKDOCOJB_00851	0h	2	4788.59	4788.59	741.507
AKDOCOJB_00851	0h	1	4631.78	4631.78	735.732
AKDOCOJB_00851	12h	1	20414.3	20414.3	2445.78
AKDOCOJB_00851	12h	3	20210.1	20210.1	2312.05
AKDOCOJB_00851	12h	2	16901	16901	1942.91
AKDOCOJB_00851	24h	3	26519.5	26519.5	3212.8
AKDOCOJB_00851	24h	2	26247.7	26247.7	3200.47
AKDOCOJB_00851	24h	1	25146.5	25146.5	3056.47
AKDOCOJB_00851	4h	2	21240.6	21240.6	2895.43
AKDOCOJB_00851	4h	3	19249.5	19249.5	2765.97
AKDOCOJB_00851	4h	1	18268.8	18268.8	2566.95
AKDOCOJB_00851	6h	3	15291.2	15291.2	2023.96
AKDOCOJB_00851	6h	2	12362.1	12362.1	1591.77
AKDOCOJB_00851	6h	1	10921.3	10921.3	1382.22
AKDOCOJB_00876	0h	3	6352.68	6352.68	963.915
AKDOCOJB_00876	0h	2	6100.84	6100.84	944.707
AKDOCOJB_00876	0h	1	4930.43	4930.43	783.17
AKDOCOJB_00876	12h	1	125.903	125.903	15.0841
AKDOCOJB_00876	12h	3	106.576	106.576	12.1924
AKDOCOJB_00876	12h	2	56.8516	56.8516	6.53556
AKDOCOJB_00876	24h	1	200.754	200.754	24.4009
AKDOCOJB_00876	24h	2	171.797	171.797	20.9478
AKDOCOJB_00876	24h	3	150.179	150.179	18.1939
AKDOCOJB_00876	4h	2	579.964	579.964	79.0582
AKDOCOJB_00876	4h	1	357.084	357.084	50.1737
AKDOCOJB_00876	4h	3	320.372	320.372	46.0344
AKDOCOJB_00876	6h	1	170.826	170.826	21.6201
AKDOCOJB_00876	6h	3	128.183	128.183	16.9665
AKDOCOJB_00876	6h	2	88.9023	88.9023	11.4473
AKDOCOJB_00878	0h	2	6999.15	6999.15	1083.81
AKDOCOJB_00878	0h	1	6257.2	6257.2	993.92
AKDOCOJB_00878	0h	3	3880.42	3880.42	588.79
AKDOCOJB_00878	12h	3	386.878	386.878	44.2591
AKDOCOJB_00878	12h	1	352.269	352.269	42.2044
AKDOCOJB_00878	12h	2	257.041	257.041	29.549
AKDOCOJB_00878	24h	3	1012.01	1012.01	122.603
AKDOCOJB_00878	24h	1	885.774	885.774	107.663
AKDOCOJB_00878	24h	2	745.663	745.663	90.9213
AKDOCOJB_00878	4h	2	1129.84	1129.84	154.015
AKDOCOJB_00878	4h	1	885.272	885.272	124.389
AKDOCOJB_00878	4h	3	846.623	846.623	121.652
AKDOCOJB_00878	6h	1	591.299	591.299	74.8361
AKDOCOJB_00878	6h	3	399.902	399.902	52.9314
AKDOCOJB_00878	6h	2	265.504	265.504	34.1869
AKDOCOJB_00913	0h	3	6163.8	6163.8	935.256
AKDOCOJB_00913	0h	2	5185.48	5185.48	802.964
AKDOCOJB_00913	0h	1	3254.56	3254.56	516.968
AKDOCOJB_00913	12h	3	2700.06	2700.06	308.889
AKDOCOJB_00913	12h	1	2489.83	2489.83	298.3
AKDOCOJB_00913	12h	2	892.417	892.417	102.591
AKDOCOJB_00913	24h	3	4560.45	4560.45	552.492
AKDOCOJB_00913	24h	2	3808.36	3808.36	464.367
AKDOCOJB_00913	24h	1	3762.26	3762.26	457.289
AKDOCOJB_00913	4h	2	9845.15	9845.15	1342.05
AKDOCOJB_00913	4h	3	5768.54	5768.54	828.884
AKDOCOJB_00913	4h	1	5731.8	5731.8	805.373
AKDOCOJB_00913	6h	1	7211.41	7211.41	912.692
AKDOCOJB_00913	6h	3	5259.23	5259.23	696.118
AKDOCOJB_00913	6h	2	2572.06	2572.06	331.185
AKDOCOJB_00925	0h	3	4650.7	4650.7	705.668
AKDOCOJB_00925	0h	1	4543.07	4543.07	721.64
AKDOCOJB_00925	0h	2	4363.94	4363.94	675.749
AKDOCOJB_00925	12h	1	26631.2	26631.2	3190.61
AKDOCOJB_00925	12h	2	17665.1	17665.1	2030.75
AKDOCOJB_00925	12h	3	14220	14220	1626.78
AKDOCOJB_00925	24h	1	28591.2	28591.2	3475.15
AKDOCOJB_00925	24h	2	21620.1	21620.1	2636.22
AKDOCOJB_00925	24h	3	18575.1	18575.1	2250.35
AKDOCOJB_00925	4h	1	32010	32010	4497.73
AKDOCOJB_00925	4h	2	27762.5	27762.5	3784.47
AKDOCOJB_00925	4h	3	20312.7	20312.7	2918.74
AKDOCOJB_00925	6h	1	36520.2	36520.2	4622.08
AKDOCOJB_00925	6h	2	17143.6	17143.6	2207.45
AKDOCOJB_00925	6h	3	15279.4	15279.4	2022.4
AKDOCOJB_00992	0h	3	6725.02	6725.02	1020.41
AKDOCOJB_00992	0h	2	5918.65	5918.65	916.495
AKDOCOJB_00992	0h	1	5771.52	5771.52	916.774
AKDOCOJB_00992	12h	3	6424	6424	734.911
AKDOCOJB_00992	12h	1	6366.99	6366.99	762.813
AKDOCOJB_00992	12h	2	4743.94	4743.94	545.355
AKDOCOJB_00992	24h	3	8559.27	8559.27	1036.94
AKDOCOJB_00992	24h	1	8398.61	8398.61	1020.82
AKDOCOJB_00992	24h	2	7849.78	7849.78	957.151
AKDOCOJB_00992	4h	3	7334.83	7334.83	1053.94
AKDOCOJB_00992	4h	2	7298.43	7298.43	994.891
AKDOCOJB_00992	4h	1	6917.26	6917.26	971.943
AKDOCOJB_00992	6h	1	8832.74	8832.74	1117.89
AKDOCOJB_00992	6h	3	7413.62	7413.62	981.276
AKDOCOJB_00992	6h	2	5815.72	5815.72	748.846
AKDOCOJB_01003	0h	1	17932.4	17932.4	2848.45
AKDOCOJB_01003	0h	3	17425.8	17425.8	2644.09
AKDOCOJB_01003	0h	2	16035.3	16035.3	2483.05
AKDOCOJB_01003	12h	1	14198.6	14198.6	1701.1
AKDOCOJB_01003	12h	2	8972.8	8972.8	1031.5
AKDOCOJB_01003	12h	3	8106.59	8106.59	927.4
AKDOCOJB_01003	24h	2	13301.5	13301.5	1621.9
AKDOCOJB_01003	24h	1	10544.4	10544.4	1281.63
AKDOCOJB_01003	24h	3	10264.9	10264.9	1243.59
AKDOCOJB_01003	4h	2	5089.15	5089.15	693.731
AKDOCOJB_01003	4h	3	4683.11	4683.11	672.918
AKDOCOJB_01003	4h	1	3339.32	3339.32	469.207
AKDOCOJB_01003	6h	3	3323.74	3323.74	439.934
AKDOCOJB_01003	6h	1	2754.51	2754.51	348.617
AKDOCOJB_01003	6h	2	2384.03	2384.03	306.974
AKDOCOJB_01057	0h	2	297262	297262	46030.7
AKDOCOJB_01057	0h	3	287547	287547	43630.5
AKDOCOJB_01057	0h	1	142830	142830	22687.7
AKDOCOJB_01057	12h	3	2039.19	2039.19	233.285
AKDOCOJB_01057	12h	1	2018.25	2018.25	241.801
AKDOCOJB_01057	12h	2	977.409	977.409	112.361
AKDOCOJB_01057	24h	3	3085.01	3085.01	373.745
AKDOCOJB_01057	24h	1	2997.51	2997.51	364.337
AKDOCOJB_01057	24h	2	2705.64	2705.64	329.909
AKDOCOJB_01057	4h	2	33699.8	33699.8	4593.82
AKDOCOJB_01057	4h	1	29141.3	29141.3	4094.64
AKDOCOJB_01057	4h	3	19655.8	19655.8	2824.35
AKDOCOJB_01057	6h	3	23293.7	23293.7	3083.18
AKDOCOJB_01057	6h	1	9259.58	9259.58	1171.91
AKDOCOJB_01057	6h	2	8048.8	8048.8	1036.38
AKDOCOJB_01128	0h	3	322035	322035	48863.6
AKDOCOJB_01128	0h	2	301543	301543	46693.5
AKDOCOJB_01128	0h	1	222262	222262	35305
AKDOCOJB_01128	12h	1	44834.9	44834.9	5371.55
AKDOCOJB_01128	12h	3	36977.2	36977.2	4230.23
AKDOCOJB_01128	12h	2	25698.1	25698.1	2954.21
AKDOCOJB_01128	24h	1	143115	143115	17395.1
AKDOCOJB_01128	24h	2	140148	140148	17088.7
AKDOCOJB_01128	24h	3	132467	132467	16048.2
AKDOCOJB_01128	4h	2	276938	276938	37751.1
AKDOCOJB_01128	4h	3	234332	234332	33671.2
AKDOCOJB_01128	4h	1	231131	231131	32476.2
AKDOCOJB_01128	6h	3	172973	172973	22894.9
AKDOCOJB_01128	6h	2	144120	144120	18557.2
AKDOCOJB_01128	6h	1	142037	142037	17976.5
AKDOCOJB_01133	0h	1	27836.1	27836.1	4421.6
AKDOCOJB_01133	0h	2	23854.8	23854.8	3693.88
AKDOCOJB_01133	0h	3	23314.2	23314.2	3537.54
AKDOCOJB_01133	12h	2	253219	253219	29109.6
AKDOCOJB_01133	12h	3	209655	209655	23984.7
AKDOCOJB_01133	12h	1	195073	195073	23371.2
AKDOCOJB_01133	24h	1	434468	434468	52808
AKDOCOJB_01133	24h	3	323406	323406	39180.2
AKDOCOJB_01133	24h	2	280991	280991	34262.2
AKDOCOJB_01133	4h	1	61428.7	61428.7	8631.34
AKDOCOJB_01133	4h	2	48170	48170	6566.32
AKDOCOJB_01133	4h	3	44391.1	44391.1	6378.58
AKDOCOJB_01133	6h	2	173773	173773	22375.5
AKDOCOJB_01133	6h	1	166488	166488	21071.1
AKDOCOJB_01133	6h	3	159633	159633	21129.2
AKDOCOJB_01188	0h	3	17143.8	17143.8	2601.29
AKDOCOJB_01188	0h	2	15265.9	15265.9	2363.91
AKDOCOJB_01188	0h	1	14852.6	14852.6	2359.25
AKDOCOJB_01188	12h	1	18934.9	18934.9	2268.54
AKDOCOJB_01188	12h	2	15632.5	15632.5	1797.08
AKDOCOJB_01188	12h	3	15018.5	15018.5	1718.13
AKDOCOJB_01188	24h	1	25615.2	25615.2	3113.43
AKDOCOJB_01188	24h	2	23011.1	23011.1	2805.82
AKDOCOJB_01188	24h	3	20490.7	20490.7	2482.43
AKDOCOJB_01188	4h	2	20025.8	20025.8	2729.84
AKDOCOJB_01188	4h	1	17967.2	17967.2	2524.57
AKDOCOJB_01188	4h	3	14774.6	14774.6	2122.97
AKDOCOJB_01188	6h	3	28583.5	28583.5	3783.35
AKDOCOJB_01188	6h	2	28352.7	28352.7	3650.76
AKDOCOJB_01188	6h	1	27492.6	27492.6	3479.53
AKDOCOJB_01231	0h	1	2856.19	2856.19	453.689
AKDOCOJB_01231	0h	3	2523.04	2523.04	382.83
AKDOCOJB_01231	0h	2	2324.87	2324.87	360.003
AKDOCOJB_01231	12h	3	405.097	405.097	46.3434
AKDOCOJB_01231	12h	1	383.968	383.968	46.0022
AKDOCOJB_01231	12h	2	377.518	377.518	43.3988
AKDOCOJB_01231	24h	3	704.025	704.025	85.2918
AKDOCOJB_01231	24h	1	630.804	630.804	76.6719
AKDOCOJB_01231	24h	2	609.47	609.47	74.3149
AKDOCOJB_01231	4h	3	846.847	846.847	121.684
AKDOCOJB_01231	4h	1	731.927	731.927	102.843
AKDOCOJB_01231	4h	2	660.429	660.429	90.0269
AKDOCOJB_01231	6h	1	874.267	874.267	110.649
AKDOCOJB_01231	6h	2	716.798	716.798	92.2968
AKDOCOJB_01231	6h	3	656.854	656.854	86.942
AKDOCOJB_01321	0h	3	16409.7	16409.7	2489.9
AKDOCOJB_01321	0h	1	13089.6	13089.6	2079.2
AKDOCOJB_01321	0h	2	12148.8	12148.8	1881.23
AKDOCOJB_01321	12h	1	6417.74	6417.74	768.894
AKDOCOJB_01321	12h	3	5410.87	5410.87	619.008
AKDOCOJB_01321	12h	2	4258.17	4258.17	489.512
AKDOCOJB_01321	24h	1	6365.06	6365.06	773.65
AKDOCOJB_01321	24h	2	6064.58	6064.58	739.476
AKDOCOJB_01321	24h	3	5589.5	5589.5	677.161
AKDOCOJB_01321	4h	2	5042.72	5042.72	687.402
AKDOCOJB_01321	4h	1	5031.83	5031.83	707.022
AKDOCOJB_01321	4h	3	3624.24	3624.24	520.768
AKDOCOJB_01321	6h	1	5982.4	5982.4	757.146
AKDOCOJB_01321	6h	3	5818.62	5818.62	770.16
AKDOCOJB_01321	6h	2	5545.02	5545.02	713.991
AKDOCOJB_01411	0h	1	2452.51	2452.51	389.567
AKDOCOJB_01411	0h	2	2169.88	2169.88	336.003
AKDOCOJB_01411	0h	3	1405.48	1405.48	213.258
AKDOCOJB_01411	12h	1	1743.09	1743.09	208.835
AKDOCOJB_01411	12h	2	1415.84	1415.84	162.762
AKDOCOJB_01411	12h	3	1060.75	1060.75	121.351
AKDOCOJB_01411	24h	2	2004.76	2004.76	244.448
AKDOCOJB_01411	24h	3	1435.54	1435.54	173.913
AKDOCOJB_01411	24h	1	1329.44	1329.44	161.588
AKDOCOJB_01411	4h	1	3882.76	3882.76	545.565
AKDOCOJB_01411	4h	3	3241.3	3241.3	465.743
AKDOCOJB_01411	4h	2	2963.47	2963.47	403.967
AKDOCOJB_01411	6h	3	2373.66	2373.66	314.18
AKDOCOJB_01411	6h	1	1669.06	1669.06	211.239
AKDOCOJB_01411	6h	2	1505.28	1505.28	193.823
AKDOCOJB_01445	0h	3	3758.99	3758.99	570.365
AKDOCOJB_01445	0h	2	3549.31	3549.31	549.605
AKDOCOJB_01445	0h	1	3406.86	3406.86	541.16
AKDOCOJB_01445	12h	1	4163.31	4163.31	498.795
AKDOCOJB_01445	12h	3	3246.85	3246.85	371.442
AKDOCOJB_01445	12h	2	2812.77	2812.77	323.351
AKDOCOJB_01445	24h	1	5868.51	5868.51	713.296
AKDOCOJB_01445	24h	3	5560.85	5560.85	673.69
AKDOCOJB_01445	24h	2	5221.76	5221.76	636.708
AKDOCOJB_01445	4h	2	6925.62	6925.62	944.071
AKDOCOJB_01445	4h	3	3736.16	3736.16	536.85
AKDOCOJB_01445	4h	1	3698.11	3698.11	519.62
AKDOCOJB_01445	6h	3	4555.54	4555.54	602.976
AKDOCOJB_01445	6h	1	4200.46	4200.46	531.619
AKDOCOJB_01445	6h	2	3667.86	3667.86	472.283
AKDOCOJB_01447	0h	2	709.283	709.283	109.832
AKDOCOJB_01447	0h	1	170.79	170.79	27.129
AKDOCOJB_01447	0h	3	145.627	145.627	22.0965
AKDOCOJB_01447	12h	3	475.817	475.817	54.4339
AKDOCOJB_01447	12h	1	451.836	451.836	54.1333
AKDOCOJB_01447	12h	2	132.53	132.53	15.2354
AKDOCOJB_01447	24h	3	670.485	670.485	81.2284
AKDOCOJB_01447	24h	2	501.651	501.651	61.1681
AKDOCOJB_01447	24h	1	478.017	478.017	58.1013
AKDOCOJB_01447	4h	2	949.313	949.313	129.406
AKDOCOJB_01447	4h	1	480.953	480.953	67.5786
AKDOCOJB_01447	4h	3	475.927	475.927	68.3861
AKDOCOJB_01447	6h	1	1485.18	1485.18	187.967
AKDOCOJB_01447	6h	3	582.691	582.691	77.1256
AKDOCOJB_01447	6h	2	566.392	566.392	72.9301
AKDOCOJB_01468	0h	3	14112.5	14112.5	2141.34
AKDOCOJB_01468	0h	1	9605.75	9605.75	1525.82
AKDOCOJB_01468	0h	2	9034.41	9034.41	1398.97
AKDOCOJB_01468	12h	3	17968.1	17968.1	2055.57
AKDOCOJB_01468	12h	1	16037.4	16037.4	1921.4
AKDOCOJB_01468	12h	2	10437.9	10437.9	1199.92
AKDOCOJB_01468	24h	3	33273.6	33273.6	4031.06
AKDOCOJB_01468	24h	1	26681.5	26681.5	3243.04
AKDOCOJB_01468	24h	2	21299.1	21299.1	2597.07
AKDOCOJB_01468	4h	2	29373.2	29373.2	4004.03
AKDOCOJB_01468	4h	1	17061.1	17061.1	2397.25
AKDOCOJB_01468	4h	3	16874	16874	2424.64
AKDOCOJB_01468	6h	1	34301.4	34301.4	4341.27
AKDOCOJB_01468	6h	3	18694.7	18694.7	2474.45
AKDOCOJB_01468	6h	2	12467.1	12467.1	1605.29
AKDOCOJB_01492	0h	3	9113.91	9113.91	1382.89
AKDOCOJB_01492	0h	1	7883.72	7883.72	1252.28
AKDOCOJB_01492	0h	2	7339.65	7339.65	1136.53
AKDOCOJB_01492	12h	1	6145.53	6145.53	736.28
AKDOCOJB_01492	12h	3	6026.48	6026.48	689.434
AKDOCOJB_01492	12h	2	4859.64	4859.64	558.656
AKDOCOJB_01492	24h	3	6979.61	6979.61	845.572
AKDOCOJB_01492	24h	1	6745.24	6745.24	819.86
AKDOCOJB_01492	24h	2	5950.88	5950.88	725.611
AKDOCOJB_01492	4h	2	7223.65	7223.65	984.698
AKDOCOJB_01492	4h	3	7033.04	7033.04	1010.58
AKDOCOJB_01492	4h	1	6309.52	6309.52	886.548
AKDOCOJB_01492	6h	3	7425.52	7425.52	982.851
AKDOCOJB_01492	6h	1	7019.39	7019.39	888.39
AKDOCOJB_01492	6h	2	6533.18	6533.18	841.229
AKDOCOJB_01510	0h	3	4523.8	4523.8	686.413
AKDOCOJB_01510	0h	2	3656.39	3656.39	566.187
AKDOCOJB_01510	0h	1	3424.31	3424.31	543.932
AKDOCOJB_01510	12h	3	953.819	953.819	109.118
AKDOCOJB_01510	12h	1	822.788	822.788	98.5761
AKDOCOJB_01510	12h	2	533.132	533.132	61.288
AKDOCOJB_01510	24h	2	2714.91	2714.91	331.039
AKDOCOJB_01510	24h	1	2622.18	2622.18	318.717
AKDOCOJB_01510	24h	3	2397.49	2397.49	290.453
AKDOCOJB_01510	4h	2	2206.43	2206.43	300.772
AKDOCOJB_01510	4h	1	1809.34	1809.34	254.231
AKDOCOJB_01510	4h	3	1233.8	1233.8	177.286
AKDOCOJB_01510	6h	1	1422.49	1422.49	180.034
AKDOCOJB_01510	6h	3	1273.29	1273.29	168.534
AKDOCOJB_01510	6h	2	903.166	903.166	116.294
AKDOCOJB_01633	0h	3	4624.96	4624.96	701.761
AKDOCOJB_01633	0h	2	4624.61	4624.61	716.115
AKDOCOJB_01633	0h	1	2515.91	2515.91	399.639
AKDOCOJB_01633	12h	1	1458.78	1458.78	174.773
AKDOCOJB_01633	12h	3	1126.61	1126.61	128.885
AKDOCOJB_01633	12h	2	628.125	628.125	72.2082
AKDOCOJB_01633	24h	3	2267.9	2267.9	274.753
AKDOCOJB_01633	24h	2	1873.71	1873.71	228.468
AKDOCOJB_01633	24h	1	1720.82	1720.82	209.16
AKDOCOJB_01633	4h	2	5983	5983	815.577
AKDOCOJB_01633	4h	3	3946.33	3946.33	567.05
AKDOCOJB_01633	4h	1	3408.56	3408.56	478.936
AKDOCOJB_01633	6h	3	2271.27	2271.27	300.628
AKDOCOJB_01633	6h	1	2086.32	2086.32	264.049
AKDOCOJB_01633	6h	2	1741.24	1741.24	224.206
AKDOCOJB_01715	0h	1	12040.8	12040.8	1912.62
AKDOCOJB_01715	0h	2	10129.5	10129.5	1568.54
AKDOCOJB_01715	0h	3	8852.94	8852.94	1343.29
AKDOCOJB_01715	12h	1	7225.15	7225.15	865.627
AKDOCOJB_01715	12h	3	6105.98	6105.98	698.529
AKDOCOJB_01715	12h	2	5255.48	5255.48	604.161
AKDOCOJB_01715	24h	3	7158.87	7158.87	867.288
AKDOCOJB_01715	24h	2	6892.85	6892.85	840.47
AKDOCOJB_01715	24h	1	6529.59	6529.59	793.648
AKDOCOJB_01715	4h	2	5653.3	5653.3	770.633
AKDOCOJB_01715	4h	3	5104.2	5104.2	733.425
AKDOCOJB_01715	4h	1	4884.07	4884.07	686.26
AKDOCOJB_01715	6h	3	6782.93	6782.93	897.797
AKDOCOJB_01715	6h	1	6013.28	6013.28	761.054
AKDOCOJB_01715	6h	2	4777.5	4777.5	615.163
AKDOCOJB_01720	0h	1	2690.69	2690.69	427.4
AKDOCOJB_01720	0h	3	2529.41	2529.41	383.797
AKDOCOJB_01720	0h	2	2476.97	2476.97	383.555
AKDOCOJB_01720	12h	1	1494.86	1494.86	179.095
AKDOCOJB_01720	12h	3	1415.19	1415.19	161.899
AKDOCOJB_01720	12h	2	968.275	968.275	111.311
AKDOCOJB_01720	24h	3	2263.05	2263.05	274.166
AKDOCOJB_01720	24h	2	1809.19	1809.19	220.601
AKDOCOJB_01720	24h	1	1689.31	1689.31	205.329
AKDOCOJB_01720	4h	2	1794.7	1794.7	244.645
AKDOCOJB_01720	4h	3	1390.86	1390.86	199.854
AKDOCOJB_01720	4h	1	1281.79	1281.79	180.104
AKDOCOJB_01720	6h	1	1520.87	1520.87	192.485
AKDOCOJB_01720	6h	3	1178.09	1178.09	155.933
AKDOCOJB_01720	6h	2	1046.66	1046.66	134.771
AKDOCOJB_01742	0h	2	877.22	877.22	135.836
AKDOCOJB_01742	0h	3	752.904	752.904	114.241
AKDOCOJB_01742	0h	1	341.329	341.329	54.2182
AKDOCOJB_01742	12h	3	1631.24	1631.24	186.616
AKDOCOJB_01742	12h	1	1425.03	1425.03	170.73
AKDOCOJB_01742	12h	2	671.759	671.759	77.2243
AKDOCOJB_01742	24h	2	2218.36	2218.36	270.493
AKDOCOJB_01742	24h	3	2026.75	2026.75	245.538
AKDOCOJB_01742	24h	1	1374.47	1374.47	167.062
AKDOCOJB_01742	4h	2	4817.31	4817.31	656.675
AKDOCOJB_01742	4h	3	4327.74	4327.74	621.856
AKDOCOJB_01742	4h	1	3522.65	3522.65	494.967
AKDOCOJB_01742	6h	3	4449.94	4449.94	588.999
AKDOCOJB_01742	6h	2	2122.91	2122.91	273.351
AKDOCOJB_01742	6h	1	1613.13	1613.13	204.162
AKDOCOJB_01759	0h	2	114441	114441	17721.1
AKDOCOJB_01759	0h	1	111214	111214	17665.7
AKDOCOJB_01759	0h	3	103746	103746	15741.7
AKDOCOJB_01759	12h	1	221990	221990	26596
AKDOCOJB_01759	12h	3	184076	184076	21058.5
AKDOCOJB_01759	12h	2	167234	167234	19225
AKDOCOJB_01759	24h	2	280503	280503	34202.7
AKDOCOJB_01759	24h	1	271471	271471	32996.3
AKDOCOJB_01759	24h	3	267345	267345	32388.5
AKDOCOJB_01759	4h	2	127378	127378	17363.7
AKDOCOJB_01759	4h	3	76249.3	76249.3	10956.3
AKDOCOJB_01759	4h	1	72683.6	72683.6	10212.8
AKDOCOJB_01759	6h	2	124460	124460	16025.8
AKDOCOJB_01759	6h	1	112842	112842	14281.5
AKDOCOJB_01759	6h	3	105538	105538	13969.2
AKDOCOJB_01779	0h	2	20194.2	20194.2	3127.04
AKDOCOJB_01779	0h	1	19666	19666	3123.84
AKDOCOJB_01779	0h	3	19530.2	19530.2	2963.39
AKDOCOJB_01779	12h	3	4410.57	4410.57	504.573
AKDOCOJB_01779	12h	1	3736.72	3736.72	447.687
AKDOCOJB_01779	12h	2	2907.17	2907.17	334.203
AKDOCOJB_01779	24h	2	7753.16	7753.16	945.371
AKDOCOJB_01779	24h	1	6823.95	6823.95	829.427
AKDOCOJB_01779	24h	3	6196.6	6196.6	750.71
AKDOCOJB_01779	4h	1	10604.7	10604.7	1490.07
AKDOCOJB_01779	4h	2	8124.45	8124.45	1107.49
AKDOCOJB_01779	4h	3	6328.73	6328.73	909.378
AKDOCOJB_01779	6h	3	7972.73	7972.73	1055.28
AKDOCOJB_01779	6h	2	5641.31	5641.31	726.39
AKDOCOJB_01779	6h	1	4814.58	4814.58	609.345
AKDOCOJB_01791	0h	3	4688.91	4688.91	711.466
AKDOCOJB_01791	0h	2	4542.01	4542.01	703.324
AKDOCOJB_01791	0h	1	2668.38	2668.38	423.856
AKDOCOJB_01791	12h	1	8380.39	8380.39	1004.03
AKDOCOJB_01791	12h	3	6494.39	6494.39	742.964
AKDOCOJB_01791	12h	2	5959.81	5959.81	685.13
AKDOCOJB_01791	24h	3	13961	13961	1691.36
AKDOCOJB_01791	24h	2	13267.1	13267.1	1617.71
AKDOCOJB_01791	24h	1	12116	12116	1472.66
AKDOCOJB_01791	4h	2	7045.1	7045.1	960.358
AKDOCOJB_01791	4h	1	5767.53	5767.53	810.394
AKDOCOJB_01791	4h	3	5547.45	5547.45	797.115
AKDOCOJB_01791	6h	1	9586.89	9586.89	1213.34
AKDOCOJB_01791	6h	3	6770.16	6770.16	896.106
AKDOCOJB_01791	6h	2	5562.18	5562.18	716.201
AKDOCOJB_01852	0h	3	632.042	632.042	95.902
AKDOCOJB_01852	0h	1	576.444	576.444	91.5648
AKDOCOJB_01852	0h	2	549.328	549.328	85.0627
AKDOCOJB_01852	12h	1	3866.37	3866.37	463.22
AKDOCOJB_01852	12h	2	3827.47	3827.47	439.999
AKDOCOJB_01852	12h	3	3246.6	3246.6	371.414
AKDOCOJB_01852	24h	1	6551.59	6551.59	796.322
AKDOCOJB_01852	24h	2	3850.99	3850.99	469.565
AKDOCOJB_01852	24h	3	3559.11	3559.11	431.182
AKDOCOJB_01852	4h	2	1947.23	1947.23	265.438
AKDOCOJB_01852	4h	1	1593.03	1593.03	223.835
AKDOCOJB_01852	4h	3	1444.36	1444.36	207.541
AKDOCOJB_01852	6h	2	2321.86	2321.86	298.968
AKDOCOJB_01852	6h	1	1955.23	1955.23	247.459
AKDOCOJB_01852	6h	3	1431.04	1431.04	189.414
AKDOCOJB_01855	0h	3	579.617	579.617	87.9474
AKDOCOJB_01855	0h	1	365.592	365.592	58.0722
AKDOCOJB_01855	0h	2	287.841	287.841	44.5718
AKDOCOJB_01855	12h	3	418.6	418.6	47.8882
AKDOCOJB_01855	12h	2	299.946	299.946	34.4813
AKDOCOJB_01855	12h	1	235.082	235.082	28.1646
AKDOCOJB_01855	24h	2	838.021	838.021	102.183
AKDOCOJB_01855	24h	1	630.804	630.804	76.6719
AKDOCOJB_01855	24h	3	589.859	589.859	71.4607
AKDOCOJB_01855	4h	2	1168.45	1168.45	159.278
AKDOCOJB_01855	4h	3	401.138	401.138	57.6397
AKDOCOJB_01855	4h	1	375.347	375.347	52.7399
AKDOCOJB_01855	6h	1	774.919	774.919	98.0755
AKDOCOJB_01855	6h	3	384.007	384.007	50.8276
AKDOCOJB_01855	6h	2	329.727	329.727	42.4565
AKDOCOJB_02004	0h	3	48556.3	48556.3	7367.63
AKDOCOJB_02004	0h	2	33886.2	33886.2	5247.23
AKDOCOJB_02004	0h	1	20877.9	20877.9	3316.34
AKDOCOJB_02004	12h	1	9470.45	9470.45	1134.63
AKDOCOJB_02004	12h	3	8240.83	8240.83	942.757
AKDOCOJB_02004	12h	2	5713.74	5713.74	656.842
AKDOCOJB_02004	24h	1	20389.2	20389.2	2478.24
AKDOCOJB_02004	24h	3	19139.2	19139.2	2318.69
AKDOCOJB_02004	24h	2	17990.2	17990.2	2193.61
AKDOCOJB_02004	4h	2	76138.1	76138.1	10378.8
AKDOCOJB_02004	4h	1	58739.1	58739.1	8253.42
AKDOCOJB_02004	4h	3	57878.5	57878.5	8316.59
AKDOCOJB_02004	6h	3	19506.4	19506.4	2581.89
AKDOCOJB_02004	6h	1	17380.3	17380.3	2199.69
AKDOCOJB_02004	6h	2	10033.1	10033.1	1291.89
AKDOCOJB_02043	0h	3	3364.69	3364.69	510.536
AKDOCOJB_02043	0h	2	3199.55	3199.55	495.445
AKDOCOJB_02043	0h	1	1449.58	1449.58	230.258
AKDOCOJB_02043	12h	1	24745.8	24745.8	2964.73
AKDOCOJB_02043	12h	3	15645.8	15645.8	1789.89
AKDOCOJB_02043	12h	2	11264.1	11264.1	1294.9
AKDOCOJB_02043	24h	2	24126.5	24126.5	2941.84
AKDOCOJB_02043	24h	3	23597.7	23597.7	2858.83
AKDOCOJB_02043	24h	1	22205.6	22205.6	2699.01
AKDOCOJB_02043	4h	2	47269.6	47269.6	6443.58
AKDOCOJB_02043	4h	3	35541.4	35541.4	5106.96
AKDOCOJB_02043	4h	1	26598.6	26598.6	3737.36
AKDOCOJB_02043	6h	3	26988.3	26988.3	3572.21
AKDOCOJB_02043	6h	1	18593	18593	2353.18
AKDOCOJB_02043	6h	2	15947.5	15947.5	2053.44
AKDOCOJB_02051	0h	1	214.396	214.396	34.0556
AKDOCOJB_02051	0h	3	159.957	159.957	24.2708
AKDOCOJB_02051	0h	2	103.877	103.877	16.0853
AKDOCOJB_02051	12h	3	144.801	144.801	16.5653
AKDOCOJB_02051	12h	1	115.54	115.54	13.8426
AKDOCOJB_02051	12h	2	103.98	103.98	11.9533
AKDOCOJB_02051	24h	2	459.534	459.534	56.0326
AKDOCOJB_02051	24h	1	300.032	300.032	36.4678
AKDOCOJB_02051	24h	3	178.537	178.537	21.6295
AKDOCOJB_02051	4h	2	255.363	255.363	34.8099
AKDOCOJB_02051	4h	1	251.562	251.562	35.347
AKDOCOJB_02051	4h	3	224.04	224.04	32.1924
AKDOCOJB_02051	6h	3	243.821	243.821	32.2724
AKDOCOJB_02051	6h	1	226.388	226.388	28.6522
AKDOCOJB_02051	6h	2	172.947	172.947	22.2691
AKDOCOJB_02072	0h	3	7166.67	7166.67	1087.42
AKDOCOJB_02072	0h	1	5636.99	5636.99	895.404
AKDOCOJB_02072	0h	2	5475.4	5475.4	847.858
AKDOCOJB_02072	12h	1	6570	6570	787.135
AKDOCOJB_02072	12h	3	6431.95	6431.95	735.821
AKDOCOJB_02072	12h	2	4896.18	4896.18	562.857
AKDOCOJB_02072	24h	3	8682.51	8682.51	1051.88
AKDOCOJB_02072	24h	1	8338.7	8338.7	1013.54
AKDOCOJB_02072	24h	2	6997.52	6997.52	853.232
AKDOCOJB_02072	4h	2	8001.36	8001.36	1090.71
AKDOCOJB_02072	4h	3	6888.7	6888.7	989.841
AKDOCOJB_02072	4h	1	6298.47	6298.47	884.996
AKDOCOJB_02072	6h	1	9359.19	9359.19	1184.52
AKDOCOJB_02072	6h	3	6830.53	6830.53	904.097
AKDOCOJB_02072	6h	2	5714.43	5714.43	735.804
AKDOCOJB_02085	0h	3	502.128	502.128	76.1897
AKDOCOJB_02085	0h	2	307.97	307.97	47.6888
AKDOCOJB_02085	0h	1	243.036	243.036	38.6048
AKDOCOJB_02085	12h	1	1474.61	1474.61	176.669
AKDOCOJB_02085	12h	2	913.941	913.941	105.065
AKDOCOJB_02085	12h	3	883.848	883.848	101.113
AKDOCOJB_02085	24h	3	1619.09	1619.09	196.15
AKDOCOJB_02085	24h	2	1464.81	1464.81	178.609
AKDOCOJB_02085	24h	1	1232.01	1232.01	149.746
AKDOCOJB_02085	4h	2	6297.17	6297.17	858.404
AKDOCOJB_02085	4h	1	4637.24	4637.24	651.578
AKDOCOJB_02085	4h	3	2607.4	2607.4	374.658
AKDOCOJB_02085	6h	2	1841.52	1841.52	237.119
AKDOCOJB_02085	6h	3	1835.52	1835.52	242.951
AKDOCOJB_02085	6h	1	1609.45	1609.45	203.695
AKDOCOJB_02096	0h	3	4368.8	4368.8	662.894
AKDOCOJB_02096	0h	2	3380.92	3380.92	523.53
AKDOCOJB_02096	0h	1	2208.07	2208.07	350.74
AKDOCOJB_02096	12h	3	5659.34	5659.34	647.433
AKDOCOJB_02096	12h	1	5631.22	5631.22	674.661
AKDOCOJB_02096	12h	2	4003.51	4003.51	460.237
AKDOCOJB_02096	24h	1	17523.7	17523.7	2129.94
AKDOCOJB_02096	24h	3	16650.4	16650.4	2017.17
AKDOCOJB_02096	24h	2	14873.3	14873.3	1813.55
AKDOCOJB_02096	4h	2	48021.7	48021.7	6546.11
AKDOCOJB_02096	4h	1	40059.4	40059.4	5628.74
AKDOCOJB_02096	4h	3	22987.3	22987.3	3303.05
AKDOCOJB_02096	6h	1	21832.1	21832.1	2763.12
AKDOCOJB_02096	6h	3	14049.3	14049.3	1859.58
AKDOCOJB_02096	6h	2	13050	13050	1680.35
AKDOCOJB_02144	0h	3	2910.83	2910.83	441.671
AKDOCOJB_02144	0h	1	1587.51	1587.51	252.166
AKDOCOJB_02144	0h	2	1512.25	1512.25	234.17
AKDOCOJB_02144	12h	1	2343.79	2343.79	280.804
AKDOCOJB_02144	12h	3	2321.55	2321.55	265.587
AKDOCOJB_02144	12h	2	1784.31	1784.31	205.121
AKDOCOJB_02144	24h	1	3378.61	3378.61	410.658
AKDOCOJB_02144	24h	3	3316.16	3316.16	401.748
AKDOCOJB_02144	24h	2	2975.44	2975.44	362.806
AKDOCOJB_02144	4h	2	3036.03	3036.03	413.858
AKDOCOJB_02144	4h	1	2519.39	2519.39	353.998
AKDOCOJB_02144	4h	3	2388.08	2388.08	343.145
AKDOCOJB_02144	6h	1	3790.47	3790.47	479.731
AKDOCOJB_02144	6h	3	2498.97	2498.97	330.767
AKDOCOJB_02144	6h	2	2084.88	2084.88	268.454
AKDOCOJB_02210	0h	3	9142.74	9142.74	1387.26
AKDOCOJB_02210	0h	2	6080.44	6080.44	941.547
AKDOCOJB_02210	0h	1	4576.93	4576.93	727.019
AKDOCOJB_02210	12h	1	5326.6	5326.6	638.166
AKDOCOJB_02210	12h	3	4297.14	4297.14	491.596
AKDOCOJB_02210	12h	2	3127.71	3127.71	359.556
AKDOCOJB_02210	24h	1	5561.72	5561.72	676.007
AKDOCOJB_02210	24h	3	5514.23	5514.23	668.042
AKDOCOJB_02210	24h	2	5312.35	5312.35	647.754
AKDOCOJB_02210	4h	2	6606.25	6606.25	900.536
AKDOCOJB_02210	4h	1	4480.78	4480.78	629.593
AKDOCOJB_02210	4h	3	3815.96	3815.96	548.316
AKDOCOJB_02210	6h	1	7812.46	7812.46	988.763
AKDOCOJB_02210	6h	3	6523.15	6523.15	863.411
AKDOCOJB_02210	6h	2	5419	5419	697.764
AKDOCOJB_02244	0h	1	3058482	3058482	485822
AKDOCOJB_02244	0h	3	2801387	2801387	425065
AKDOCOJB_02244	0h	2	2686480	2686480	415998
AKDOCOJB_02244	12h	1	1245748	1245748	149250
AKDOCOJB_02244	12h	2	918262	918262	105562
AKDOCOJB_02244	12h	3	809437	809437	92600.2
AKDOCOJB_02244	24h	2	1183599	1183599	144320
AKDOCOJB_02244	24h	1	1152097	1152097	140033
AKDOCOJB_02244	24h	3	1144302	1144302	138631
AKDOCOJB_02244	4h	1	2166783	2166783	304454
AKDOCOJB_02244	4h	3	2141276	2141276	307681
AKDOCOJB_02244	4h	2	1823934	1823934	248631
AKDOCOJB_02244	6h	3	1224676	1224676	162100
AKDOCOJB_02244	6h	1	1216076	1216076	153909
AKDOCOJB_02244	6h	2	1158778	1158778	149207
AKDOCOJB_02246	0h	3	65823.2	65823.2	9987.6
AKDOCOJB_02246	0h	2	45926.1	45926.1	7111.59
AKDOCOJB_02246	0h	1	45100.8	45100.8	7164.01
AKDOCOJB_02246	12h	1	31293.8	31293.8	3749.23
AKDOCOJB_02246	12h	2	26947.8	26947.8	3097.87
AKDOCOJB_02246	12h	3	23315	23315	2667.26
AKDOCOJB_02246	24h	3	30517.2	30517.2	3697.12
AKDOCOJB_02246	24h	1	29365.5	29365.5	3569.27
AKDOCOJB_02246	24h	2	27136.6	27136.6	3308.86
AKDOCOJB_02246	4h	2	35965.4	35965.4	4902.65
AKDOCOJB_02246	4h	3	31411.2	31411.2	4513.48
AKDOCOJB_02246	4h	1	29348.2	29348.2	4123.7
AKDOCOJB_02246	6h	1	24802.5	24802.5	3139.05
AKDOCOJB_02246	6h	3	19941	19941	2639.41
AKDOCOJB_02246	6h	2	19234.4	19234.4	2476.67
AKDOCOJB_02252	0h	2	11546.1	11546.1	1787.9
AKDOCOJB_02252	0h	3	10080.7	10080.7	1529.58
AKDOCOJB_02252	0h	1	8266.54	8266.54	1313.09
AKDOCOJB_02252	12h	1	1358.82	1358.82	162.797
AKDOCOJB_02252	12h	3	1179.19	1179.19	134.901
AKDOCOJB_02252	12h	2	690.316	690.316	79.3575
AKDOCOJB_02252	24h	2	3532.36	3532.36	430.713
AKDOCOJB_02252	24h	3	3525.03	3525.03	427.053
AKDOCOJB_02252	24h	1	3388.93	3388.93	411.913
AKDOCOJB_02252	4h	3	6463.89	6463.89	928.799
AKDOCOJB_02252	4h	2	5830.69	5830.69	794.815
AKDOCOJB_02252	4h	1	4483.54	4483.54	629.981
AKDOCOJB_02252	6h	1	3457.92	3457.92	437.642
AKDOCOJB_02252	6h	3	2735.68	2735.68	362.097
AKDOCOJB_02252	6h	2	2718.44	2718.44	350.033
AKDOCOJB_02260	0h	3	2303.89	2303.89	349.578
AKDOCOJB_02260	0h	2	1856.15	1856.15	287.422
AKDOCOJB_02260	0h	1	1834.22	1834.22	291.356
AKDOCOJB_02260	12h	1	4291.77	4291.77	514.186
AKDOCOJB_02260	12h	3	3313.63	3313.63	379.082
AKDOCOJB_02260	12h	2	2732.54	2732.54	314.128
AKDOCOJB_02260	24h	1	7154.14	7154.14	869.56
AKDOCOJB_02260	24h	3	6728.45	6728.45	815.143
AKDOCOJB_02260	24h	2	6109.14	6109.14	744.909
AKDOCOJB_02260	4h	2	6685.01	6685.01	911.271
AKDOCOJB_02260	4h	1	4929.61	4929.61	692.658
AKDOCOJB_02260	4h	3	4200.63	4200.63	603.59
AKDOCOJB_02260	6h	1	4966.79	4966.79	628.608
AKDOCOJB_02260	6h	3	4538.65	4538.65	600.741
AKDOCOJB_02260	6h	2	3685.5	3685.5	474.554
AKDOCOJB_02264	0h	3	8029.88	8029.88	1218.4
AKDOCOJB_02264	0h	2	6257.6	6257.6	968.981
AKDOCOJB_02264	0h	1	6107.86	6107.86	970.199
AKDOCOJB_02264	12h	1	6394.68	6394.68	766.13
AKDOCOJB_02264	12h	3	6360.4	6360.4	727.635
AKDOCOJB_02264	12h	2	4475.99	4475.99	514.552
AKDOCOJB_02264	24h	3	8895.37	8895.37	1077.66
AKDOCOJB_02264	24h	1	8506.44	8506.44	1033.93
AKDOCOJB_02264	24h	2	8029.2	8029.2	979.029
AKDOCOJB_02264	4h	2	8106.05	8106.05	1104.98
AKDOCOJB_02264	4h	1	6618.91	6618.91	930.022
AKDOCOJB_02264	4h	3	6442.58	6442.58	925.737
AKDOCOJB_02264	6h	1	9066.72	9066.72	1147.5
AKDOCOJB_02264	6h	3	7151.83	7151.83	946.624
AKDOCOJB_02264	6h	2	5528.73	5528.73	711.893
AKDOCOJB_02287	0h	3	2890.76	2890.76	438.625
AKDOCOJB_02287	0h	1	2448.53	2448.53	388.934
AKDOCOJB_02287	0h	2	2268.38	2268.38	351.256
AKDOCOJB_02287	12h	1	2925.12	2925.12	350.452
AKDOCOJB_02287	12h	3	2838.33	2838.33	324.707
AKDOCOJB_02287	12h	2	1936.55	1936.55	222.622
AKDOCOJB_02287	24h	3	3506.61	3506.61	424.822
AKDOCOJB_02287	24h	1	3402.57	3402.57	413.571
AKDOCOJB_02287	24h	2	2923.11	2923.11	356.425
AKDOCOJB_02287	4h	2	3978.24	3978.24	542.297
AKDOCOJB_02287	4h	3	2860.45	2860.45	411.02
AKDOCOJB_02287	4h	1	2574.64	2574.64	361.762
AKDOCOJB_02287	6h	1	4796.59	4796.59	607.067
AKDOCOJB_02287	6h	3	3129.67	3129.67	414.247
AKDOCOJB_02287	6h	2	2287.46	2287.46	294.539
AKDOCOJB_02294	0h	3	7581.15	7581.15	1150.32
AKDOCOJB_02294	0h	2	6039.2	6039.2	935.162
AKDOCOJB_02294	0h	1	5470.17	5470.17	868.905
AKDOCOJB_02294	12h	1	1068.66	1068.66	128.033
AKDOCOJB_02294	12h	3	770.637	770.637	88.1615
AKDOCOJB_02294	12h	2	498.287	498.287	57.2822
AKDOCOJB_02294	24h	3	1537.22	1537.22	186.232
AKDOCOJB_02294	24h	2	1402.23	1402.23	170.979
AKDOCOJB_02294	24h	1	1297.04	1297.04	157.65
AKDOCOJB_02294	4h	2	7323.6	7323.6	998.321
AKDOCOJB_02294	4h	1	4242.53	4242.53	596.116
AKDOCOJB_02294	4h	3	3138.32	3138.32	450.946
AKDOCOJB_02294	6h	3	2726.33	2726.33	360.861
AKDOCOJB_02294	6h	2	2284.48	2284.48	294.155
AKDOCOJB_02294	6h	1	1885.05	1885.05	238.576
AKDOCOJB_02331	0h	2	1780.75	1780.75	275.747
AKDOCOJB_02331	0h	3	1508.16	1508.16	228.839
AKDOCOJB_02331	0h	1	949.469	949.469	150.818
AKDOCOJB_02331	12h	1	4495.57	4495.57	538.603
AKDOCOJB_02331	12h	3	2081.51	2081.51	238.126
AKDOCOJB_02331	12h	2	1899.36	1899.36	218.347
AKDOCOJB_02331	24h	3	9334.92	9334.92	1130.91
AKDOCOJB_02331	24h	1	6900.74	6900.74	838.76
AKDOCOJB_02331	24h	2	5956.92	5956.92	726.349
AKDOCOJB_02331	4h	2	4494.38	4494.38	612.655
AKDOCOJB_02331	4h	1	3949.53	3949.53	554.948
AKDOCOJB_02331	4h	3	3853.49	3853.49	553.709
AKDOCOJB_02331	6h	1	5087.07	5087.07	643.831
AKDOCOJB_02331	6h	3	3278.04	3278.04	433.885
AKDOCOJB_02331	6h	2	3247.55	3247.55	418.163
AKDOCOJB_02370	0h	3	138298	138298	20984.4
AKDOCOJB_02370	0h	2	136702	136702	21168.2
AKDOCOJB_02370	0h	1	112578	112578	17882.3
AKDOCOJB_02370	12h	3	52154.7	52154.7	5966.53
AKDOCOJB_02370	12h	1	44506.5	44506.5	5332.21
AKDOCOJB_02370	12h	2	26398.4	26398.4	3034.72
AKDOCOJB_02370	24h	2	268592	268592	32750.3
AKDOCOJB_02370	24h	3	226471	226471	27436.7
AKDOCOJB_02370	24h	1	193345	193345	23500.4
AKDOCOJB_02370	4h	2	59538.3	59538.3	8116.01
AKDOCOJB_02370	4h	1	38926.4	38926.4	5469.54
AKDOCOJB_02370	4h	3	31931.6	31931.6	4588.27
AKDOCOJB_02370	6h	1	62076	62076	7856.48
AKDOCOJB_02370	6h	3	46230.1	46230.1	6119.07
AKDOCOJB_02370	6h	2	40063.5	40063.5	5158.68
AKDOCOJB_02411	0h	1	12363.1	12363.1	1963.81
AKDOCOJB_02411	0h	3	7084.41	7084.41	1074.94
AKDOCOJB_02411	0h	2	6797.95	6797.95	1052.65
AKDOCOJB_02411	12h	2	38135.3	38135.3	4383.97
AKDOCOJB_02411	12h	3	30724.1	30724.1	3514.86
AKDOCOJB_02411	12h	1	23920.3	23920.3	2865.83
AKDOCOJB_02411	24h	1	49566.7	49566.7	6024.66
AKDOCOJB_02411	24h	2	34479.3	34479.3	4204.18
AKDOCOJB_02411	24h	3	34150	34150	4137.23
AKDOCOJB_02411	4h	3	32439.8	32439.8	4661.29
AKDOCOJB_02411	4h	1	20820.5	20820.5	2925.48
AKDOCOJB_02411	4h	2	18975.2	18975.2	2586.62
AKDOCOJB_02411	6h	2	33843.7	33843.7	4357.8
AKDOCOJB_02411	6h	1	27427.1	27427.1	3471.24
AKDOCOJB_02411	6h	3	17930.2	17930.2	2373.26
AKDOCOJB_02419	0h	3	278481	278481	42254.9
AKDOCOJB_02419	0h	1	226569	226569	35989.2
AKDOCOJB_02419	0h	2	155808	155808	24126.6
AKDOCOJB_02419	12h	2	5890278	5890278	677136
AKDOCOJB_02419	12h	3	5753114	5753114	658161
AKDOCOJB_02419	12h	1	4676280	4676280	560253
AKDOCOJB_02419	24h	2	3349509	3349509	408418
AKDOCOJB_02419	24h	1	3336894	3336894	405588
AKDOCOJB_02419	24h	3	3316120	3316120	401744
AKDOCOJB_02419	4h	3	1750327	1750327	251505
AKDOCOJB_02419	4h	2	1700571	1700571	231815
AKDOCOJB_02419	4h	1	1530810	1530810	215094
AKDOCOJB_02419	6h	2	3514715	3514715	452564
AKDOCOJB_02419	6h	1	3208747	3208747	406106
AKDOCOJB_02419	6h	3	2785315	2785315	368668
AKDOCOJB_02456	0h	3	6644.72	6644.72	1008.23
AKDOCOJB_02456	0h	1	6551.82	6551.82	1040.72
AKDOCOJB_02456	0h	2	5345.03	5345.03	827.671
AKDOCOJB_02456	12h	3	7839.19	7839.19	896.81
AKDOCOJB_02456	12h	1	7594.25	7594.25	909.848
AKDOCOJB_02456	12h	2	5961.89	5961.89	685.369
AKDOCOJB_02456	24h	3	8469.65	8469.65	1026.09
AKDOCOJB_02456	24h	1	8302.76	8302.76	1009.17
AKDOCOJB_02456	24h	2	7117.13	7117.13	867.817
AKDOCOJB_02456	4h	2	10499	10499	1431.18
AKDOCOJB_02456	4h	3	10129.7	10129.7	1455.54
AKDOCOJB_02456	4h	1	8939.4	8939.4	1256.07
AKDOCOJB_02456	6h	3	9984	9984	1321.49
AKDOCOJB_02456	6h	1	9639.97	9639.97	1220.06
AKDOCOJB_02456	6h	2	7672.69	7672.69	987.955
AKDOCOJB_02487	0h	1	2836.7	2836.7	450.593
AKDOCOJB_02487	0h	3	2716.58	2716.58	412.196
AKDOCOJB_02487	0h	2	2379.58	2379.58	368.474
AKDOCOJB_02487	12h	1	725.989	725.989	86.9789
AKDOCOJB_02487	12h	3	567.135	567.135	64.8808
AKDOCOJB_02487	12h	2	549.394	549.394	63.1573
AKDOCOJB_02487	24h	1	854.637	854.637	103.878
AKDOCOJB_02487	24h	3	834.421	834.421	101.089
AKDOCOJB_02487	24h	2	690.135	690.135	84.1506
AKDOCOJB_02487	4h	1	765.046	765.046	107.496
AKDOCOJB_02487	4h	2	737.38	737.38	100.516
AKDOCOJB_02487	4h	3	715.756	715.756	102.847
AKDOCOJB_02487	6h	2	912.021	912.021	117.434
AKDOCOJB_02487	6h	1	859.073	859.073	108.726
AKDOCOJB_02487	6h	3	461.879	461.879	61.1348
AKDOCOJB_02498	0h	2	5579.69	5579.69	864.008
AKDOCOJB_02498	0h	3	5369.98	5369.98	814.807
AKDOCOJB_02498	0h	1	4685.22	4685.22	744.221
AKDOCOJB_02498	12h	3	2391.6	2391.6	273.601
AKDOCOJB_02498	12h	1	1993.32	1993.32	238.815
AKDOCOJB_02498	12h	2	1100.35	1100.35	126.495
AKDOCOJB_02498	24h	2	3335.56	3335.56	406.716
AKDOCOJB_02498	24h	3	3268.28	3268.28	395.948
AKDOCOJB_02498	24h	1	2563.91	2563.91	311.634
AKDOCOJB_02498	4h	2	4151.65	4151.65	565.935
AKDOCOJB_02498	4h	3	3443.73	3443.73	494.832
AKDOCOJB_02498	4h	1	3201.25	3201.25	449.807
AKDOCOJB_02498	6h	1	5562.21	5562.21	703.966
AKDOCOJB_02498	6h	3	3423.46	3423.46	453.133
AKDOCOJB_02498	6h	2	2257.91	2257.91	290.735
AKDOCOJB_02513	0h	3	9769.24	9769.24	1482.32
AKDOCOJB_02513	0h	1	8014.24	8014.24	1273.02
AKDOCOJB_02513	0h	2	6920.97	6920.97	1071.7
AKDOCOJB_02513	12h	3	341476	341476	39065.1
AKDOCOJB_02513	12h	2	339712	339712	39052.8
AKDOCOJB_02513	12h	1	241909	241909	28982.5
AKDOCOJB_02513	24h	3	627348	627348	76002.4
AKDOCOJB_02513	24h	1	588159	588159	71488.6
AKDOCOJB_02513	24h	2	492110	492110	60004.8
AKDOCOJB_02513	4h	2	61748.9	61748.9	8417.35
AKDOCOJB_02513	4h	3	58548.8	58548.8	8412.91
AKDOCOJB_02513	4h	1	57548.3	57548.3	8086.1
AKDOCOJB_02513	6h	2	110542	110542	14233.7
AKDOCOJB_02513	6h	3	101961	101961	13495.7
AKDOCOJB_02513	6h	1	84110.8	84110.8	10645.2
AKDOCOJB_02532	0h	3	3886.32	3886.32	589.685
AKDOCOJB_02532	0h	1	2871.62	2871.62	456.14
AKDOCOJB_02532	0h	2	2545.38	2545.38	394.148
AKDOCOJB_02532	12h	1	1063.69	1063.69	127.438
AKDOCOJB_02532	12h	3	1052.42	1052.42	120.397
AKDOCOJB_02532	12h	2	819.546	819.546	94.2136
AKDOCOJB_02532	24h	2	1472.04	1472.04	179.49
AKDOCOJB_02532	24h	1	1394.29	1394.29	169.471
AKDOCOJB_02532	24h	3	1371.76	1371.76	166.187
AKDOCOJB_02532	4h	1	2596.28	2596.28	364.803
AKDOCOJB_02532	4h	2	2474.65	2474.65	337.333
AKDOCOJB_02532	4h	3	2308.61	2308.61	331.726
AKDOCOJB_02532	6h	1	1819.62	1819.62	230.295
AKDOCOJB_02532	6h	2	1554.94	1554.94	200.217
AKDOCOJB_02532	6h	3	1332.36	1332.36	176.352
AKDOCOJB_02622	0h	3	1955.06	1955.06	296.648
AKDOCOJB_02622	0h	2	1703.98	1703.98	263.859
AKDOCOJB_02622	0h	1	1267.12	1267.12	201.275
AKDOCOJB_02622	12h	1	1093.77	1093.77	131.041
AKDOCOJB_02622	12h	3	988.242	988.242	113.056
AKDOCOJB_02622	12h	2	706.232	706.232	81.1872
AKDOCOJB_02622	24h	1	3515.78	3515.78	427.331
AKDOCOJB_02622	24h	3	3345	3345	405.243
AKDOCOJB_02622	24h	2	2912.32	2912.32	355.109
AKDOCOJB_02622	4h	2	1341.55	1341.55	182.874
AKDOCOJB_02622	4h	1	1040.74	1040.74	146.235
AKDOCOJB_02622	4h	3	1034.07	1034.07	148.586
AKDOCOJB_02622	6h	1	1694.04	1694.04	214.402
AKDOCOJB_02622	6h	3	1692.63	1692.63	224.039
AKDOCOJB_02622	6h	2	1449.39	1449.39	186.627
AKDOCOJB_02637	0h	3	7506.04	7506.04	1138.92
AKDOCOJB_02637	0h	2	7183.86	7183.86	1112.41
AKDOCOJB_02637	0h	1	5886.03	5886.03	934.962
AKDOCOJB_02637	12h	1	2759.08	2759.08	330.558
AKDOCOJB_02637	12h	3	2226.01	2226.01	254.657
AKDOCOJB_02637	12h	2	1741.24	1741.24	200.17
AKDOCOJB_02637	24h	2	4941.79	4941.79	602.569
AKDOCOJB_02637	24h	3	4382.08	4382.08	530.884
AKDOCOJB_02637	24h	1	4273.19	4273.19	519.39
AKDOCOJB_02637	4h	2	6178.83	6178.83	842.271
AKDOCOJB_02637	4h	1	4867.31	4867.31	683.905
AKDOCOJB_02637	4h	3	4141.75	4141.75	595.13
AKDOCOJB_02637	6h	1	3950.1	3950.1	499.933
AKDOCOJB_02637	6h	3	3883.53	3883.53	514.028
AKDOCOJB_02637	6h	2	2809.85	2809.85	361.803
AKDOCOJB_02688	0h	1	7441.85	7441.85	1182.1
AKDOCOJB_02688	0h	2	7113.48	7113.48	1101.51
AKDOCOJB_02688	0h	3	4179.35	4179.35	634.148
AKDOCOJB_02688	12h	3	1083.59	1083.59	123.963
AKDOCOJB_02688	12h	1	918.097	918.097	109.995
AKDOCOJB_02688	12h	2	591.163	591.163	67.9591
AKDOCOJB_02688	24h	3	1667.94	1667.94	202.069
AKDOCOJB_02688	24h	2	1462.32	1462.32	178.305
AKDOCOJB_02688	24h	1	1455.98	1455.98	176.969
AKDOCOJB_02688	4h	2	3291.06	3291.06	448.623
AKDOCOJB_02688	4h	1	2939.81	2939.81	413.072
AKDOCOJB_02688	4h	3	1832.8	1832.8	263.356
AKDOCOJB_02688	6h	1	1529.34	1529.34	193.557
AKDOCOJB_02688	6h	3	872.864	872.864	115.533
AKDOCOJB_02688	6h	2	860.255	860.255	110.769
AKDOCOJB_02717	0h	3	1016.72	1016.72	154.27
AKDOCOJB_02717	0h	2	618.416	618.416	95.7609
AKDOCOJB_02717	0h	1	316.694	316.694	50.305
AKDOCOJB_02717	12h	1	3146.34	3146.34	376.955
AKDOCOJB_02717	12h	3	2852.69	2852.69	326.35
AKDOCOJB_02717	12h	2	2730.23	2730.23	313.863
AKDOCOJB_02717	24h	2	6260.78	6260.78	763.399
AKDOCOJB_02717	24h	3	6201.51	6201.51	751.306
AKDOCOJB_02717	24h	1	6093.56	6093.56	740.651
AKDOCOJB_02717	4h	2	5558.28	5558.28	757.681
AKDOCOJB_02717	4h	1	4209.14	4209.14	591.426
AKDOCOJB_02717	4h	3	3477.2	3477.2	499.64
AKDOCOJB_02717	6h	1	9968.43	9968.43	1261.63
AKDOCOJB_02717	6h	3	5487.87	5487.87	726.38
AKDOCOJB_02717	6h	2	5289.54	5289.54	681.095
AKDOCOJB_02730	0h	3	6346.34	6346.34	962.953
AKDOCOJB_02730	0h	2	5389.48	5389.48	834.553
AKDOCOJB_02730	0h	1	4792.94	4792.94	761.331
AKDOCOJB_02730	12h	1	5026.48	5026.48	602.21
AKDOCOJB_02730	12h	3	4707.87	4707.87	538.584
AKDOCOJB_02730	12h	2	3050.7	3050.7	350.704
AKDOCOJB_02730	24h	1	5943.61	5943.61	722.425
AKDOCOJB_02730	24h	2	5699.5	5699.5	694.96
AKDOCOJB_02730	24h	3	4794.98	4794.98	580.906
AKDOCOJB_02730	4h	3	4882.03	4882.03	701.502
AKDOCOJB_02730	4h	2	4618.97	4618.97	629.638
AKDOCOJB_02730	4h	1	4030.72	4030.72	566.355
AKDOCOJB_02730	6h	1	5931.78	5931.78	750.74
AKDOCOJB_02730	6h	3	4225	4225	559.226
AKDOCOJB_02730	6h	2	2730.03	2730.03	351.525
AKDOCOJB_02747	0h	3	7265.56	7265.56	1102.43
AKDOCOJB_02747	0h	2	5656.83	5656.83	875.953
AKDOCOJB_02747	0h	1	4862.52	4862.52	772.383
AKDOCOJB_02747	12h	1	7161.66	7161.66	858.021
AKDOCOJB_02747	12h	3	6566.49	6566.49	751.212
AKDOCOJB_02747	12h	2	6029.61	6029.61	693.154
AKDOCOJB_02747	24h	2	12316	12316	1501.73
AKDOCOJB_02747	24h	3	10043	10043	1216.69
AKDOCOJB_02747	24h	1	8991.42	8991.42	1092.87
AKDOCOJB_02747	4h	2	7359.77	7359.77	1003.25
AKDOCOJB_02747	4h	3	5583.59	5583.59	802.308
AKDOCOJB_02747	4h	1	4647.65	4647.65	653.04
AKDOCOJB_02747	6h	3	7246.59	7246.59	959.167
AKDOCOJB_02747	6h	2	6001.69	6001.69	772.792
AKDOCOJB_02747	6h	1	5480.19	5480.19	693.586
AKDOCOJB_02773	0h	3	8772.64	8772.64	1331.11
AKDOCOJB_02773	0h	1	7628.1	7628.1	1211.68
AKDOCOJB_02773	0h	2	6466.19	6466.19	1001.28
AKDOCOJB_02773	12h	1	5102.82	5102.82	611.356
AKDOCOJB_02773	12h	3	4945.21	4945.21	565.736
AKDOCOJB_02773	12h	2	4780.48	4780.48	549.555
AKDOCOJB_02773	24h	3	5881.7	5881.7	712.56
AKDOCOJB_02773	24h	1	5750.83	5750.83	698.993
AKDOCOJB_02773	24h	2	5696.69	5696.69	694.618
AKDOCOJB_02773	4h	2	6565.6	6565.6	894.995
AKDOCOJB_02773	4h	3	5996.45	5996.45	861.633
AKDOCOJB_02773	4h	1	5425.52	5425.52	762.339
AKDOCOJB_02773	6h	1	6235.56	6235.56	789.187
AKDOCOJB_02773	6h	2	5849.48	5849.48	753.194
AKDOCOJB_02773	6h	3	5771.44	5771.44	763.915
AKDOCOJB_02846	0h	2	35154.4	35154.4	5443.61
AKDOCOJB_02846	0h	3	33537.6	33537.6	5088.78
AKDOCOJB_02846	0h	1	25246	25246	4010.18
AKDOCOJB_02846	12h	1	22858.3	22858.3	2738.59
AKDOCOJB_02846	12h	3	18672.6	18672.6	2136.16
AKDOCOJB_02846	12h	2	16678.9	16678.9	1917.38
AKDOCOJB_02846	24h	3	62616.9	62616.9	7585.95
AKDOCOJB_02846	24h	2	50046	50046	6102.29
AKDOCOJB_02846	24h	1	40699.4	40699.4	4946.87
AKDOCOJB_02846	4h	1	284706	284706	40004
AKDOCOJB_02846	4h	2	261557	261557	35654.3
AKDOCOJB_02846	4h	3	172100	172100	24729.1
AKDOCOJB_02846	6h	1	295013	295013	37337.5
AKDOCOJB_02846	6h	2	149751	149751	19282.3
AKDOCOJB_02846	6h	3	140939	140939	18654.8
AKDOCOJB_02848	0h	3	27223.1	27223.1	4130.66
AKDOCOJB_02848	0h	2	22230.1	22230.1	3442.3
AKDOCOJB_02848	0h	1	15005.1	15005.1	2383.48
AKDOCOJB_02848	12h	1	46878	46878	5616.33
AKDOCOJB_02848	12h	3	38815.1	38815.1	4440.48
AKDOCOJB_02848	12h	2	25299.4	25299.4	2908.38
AKDOCOJB_02848	24h	2	34969.8	34969.8	4263.99
AKDOCOJB_02848	24h	3	33961.1	33961.1	4114.34
AKDOCOJB_02848	24h	1	31473.1	31473.1	3825.44
AKDOCOJB_02848	4h	2	51385	51385	7004.58
AKDOCOJB_02848	4h	3	41542.4	41542.4	5969.25
AKDOCOJB_02848	4h	1	33100.6	33100.6	4650.96
AKDOCOJB_02848	6h	1	35898.8	35898.8	4543.44
AKDOCOJB_02848	6h	3	35560.3	35560.3	4706.81
AKDOCOJB_02848	6h	2	25158.5	25158.5	3239.48
AKDOCOJB_02853	0h	2	15964.1	15964.1	2472.02
AKDOCOJB_02853	0h	3	14712	14712	2232.31
AKDOCOJB_02853	0h	1	10864.9	10864.9	1725.83
AKDOCOJB_02853	12h	3	35803.8	35803.8	4095.98
AKDOCOJB_02853	12h	1	30780.1	30780.1	3687.68
AKDOCOJB_02853	12h	2	19553.4	19553.4	2247.82
AKDOCOJB_02853	24h	3	48511.2	48511.2	5877.07
AKDOCOJB_02853	24h	2	46116.6	46116.6	5623.16
AKDOCOJB_02853	24h	1	40656.3	40656.3	4941.63
AKDOCOJB_02853	4h	3	23800.9	23800.9	3419.96
AKDOCOJB_02853	4h	2	17730	17730	2416.88
AKDOCOJB_02853	4h	1	11279.2	11279.2	1584.84
AKDOCOJB_02853	6h	1	78942.4	78942.4	9991.13
AKDOCOJB_02853	6h	3	20786.9	20786.9	2751.38
AKDOCOJB_02853	6h	2	12465.1	12465.1	1605.04
AKDOCOJB_02880	0h	3	12807.7	12807.7	1943.35
AKDOCOJB_02880	0h	1	8798.55	8798.55	1397.6
AKDOCOJB_02880	0h	2	8747.61	8747.61	1354.56
AKDOCOJB_02880	12h	1	5481.15	5481.15	656.683
AKDOCOJB_02880	12h	3	4929.31	4929.31	563.917
AKDOCOJB_02880	12h	2	3440.72	3440.72	395.54
AKDOCOJB_02880	24h	1	6457.7	6457.7	784.911
AKDOCOJB_02880	24h	3	5388.76	5388.76	652.841
AKDOCOJB_02880	24h	2	5330.37	5330.37	649.951
AKDOCOJB_02880	4h	2	8061.18	8061.18	1098.87
AKDOCOJB_02880	4h	1	7027.76	7027.76	987.469
AKDOCOJB_02880	4h	3	6862.46	6862.46	986.07
AKDOCOJB_02880	6h	3	7746.82	7746.82	1025.38
AKDOCOJB_02880	6h	1	7487.35	7487.35	947.616
AKDOCOJB_02880	6h	2	4946.31	4946.31	636.9
AKDOCOJB_02924	0h	3	20290.3	20290.3	3078.72
AKDOCOJB_02924	0h	2	19936.7	19936.7	3087.17
AKDOCOJB_02924	0h	1	14195.9	14195.9	2254.93
AKDOCOJB_02924	12h	1	24744.4	24744.4	2964.56
AKDOCOJB_02924	12h	3	18493	18493	2115.61
AKDOCOJB_02924	12h	2	12350.5	12350.5	1419.79
AKDOCOJB_02924	24h	1	53309.7	53309.7	6479.6
AKDOCOJB_02924	24h	2	48291.1	48291.1	5888.31
AKDOCOJB_02924	24h	3	45201.9	45201.9	5476.16
AKDOCOJB_02924	4h	2	395513	395513	53914.7
AKDOCOJB_02924	4h	1	394484	394484	55428.9
AKDOCOJB_02924	4h	3	223795	223795	32157.2
AKDOCOJB_02924	6h	1	206834	206834	26177.5
AKDOCOJB_02924	6h	3	133969	133969	17732.3
AKDOCOJB_02924	6h	2	113896	113896	14665.6
AKDOCOJB_02956	0h	3	6700.32	6700.32	1016.66
AKDOCOJB_02956	0h	1	6611.12	6611.12	1050.14
AKDOCOJB_02956	0h	2	6107.81	6107.81	945.787
AKDOCOJB_02956	12h	3	1907.96	1907.96	218.272
AKDOCOJB_02956	12h	1	1877.17	1877.17	224.899
AKDOCOJB_02956	12h	2	1346.12	1346.12	154.747
AKDOCOJB_02956	24h	2	2972.58	2972.58	362.457
AKDOCOJB_02956	24h	3	2950	2950	357.389
AKDOCOJB_02956	24h	1	2896.27	2896.27	352.031
AKDOCOJB_02956	4h	2	6783.04	6783.04	924.636
AKDOCOJB_02956	4h	1	5561.39	5561.39	781.43
AKDOCOJB_02956	4h	3	5269.27	5269.27	757.144
AKDOCOJB_02956	6h	3	2960.52	2960.52	391.858
AKDOCOJB_02956	6h	2	2434.46	2434.46	313.467
AKDOCOJB_02956	6h	1	2390.25	2390.25	302.516
AKDOCOJB_02963	0h	3	41185.9	41185.9	6249.28
AKDOCOJB_02963	0h	2	37211.8	37211.8	5762.2
AKDOCOJB_02963	0h	1	35013.9	35013.9	5561.76
AKDOCOJB_02963	12h	3	21276	21276	2434
AKDOCOJB_02963	12h	1	19874.6	19874.6	2381.13
AKDOCOJB_02963	12h	2	15330.6	15330.6	1762.38
AKDOCOJB_02963	24h	3	73111.6	73111.6	8857.38
AKDOCOJB_02963	24h	2	50566.7	50566.7	6165.77
AKDOCOJB_02963	24h	1	49403.1	49403.1	6004.77
AKDOCOJB_02963	4h	2	22547.1	22547.1	3073.53
AKDOCOJB_02963	4h	1	19511.6	19511.6	2741.57
AKDOCOJB_02963	4h	3	17273.9	17273.9	2482.09
AKDOCOJB_02963	6h	1	32671.1	32671.1	4134.94
AKDOCOJB_02963	6h	3	30172.5	30172.5	3993.66
AKDOCOJB_02963	6h	2	28748.5	28748.5	3701.74
AKDOCOJB_02986	0h	2	17504	17504	2710.48
AKDOCOJB_02986	0h	3	17137.8	17137.8	2600.37
AKDOCOJB_02986	0h	1	13992.7	13992.7	2222.66
AKDOCOJB_02986	12h	3	6311.67	6311.67	722.06
AKDOCOJB_02986	12h	1	6189.49	6189.49	741.547
AKDOCOJB_02986	12h	2	5289.92	5289.92	608.12
AKDOCOJB_02986	24h	3	4988.33	4988.33	604.33
AKDOCOJB_02986	24h	1	4838.35	4838.35	588.084
AKDOCOJB_02986	24h	2	4300.7	4300.7	524.399
AKDOCOJB_02986	4h	1	8390.82	8390.82	1178.99
AKDOCOJB_02986	4h	2	7485.14	7485.14	1020.34
AKDOCOJB_02986	4h	3	6189.6	6189.6	889.387
AKDOCOJB_02986	6h	3	13814.5	13814.5	1828.5
AKDOCOJB_02986	6h	2	10517.5	10517.5	1354.26
AKDOCOJB_02986	6h	1	10081.6	10081.6	1275.95
AKDOCOJB_02987	0h	3	4316.06	4316.06	654.891
AKDOCOJB_02987	0h	2	3480.79	3480.79	538.996
AKDOCOJB_02987	0h	1	3376.81	3376.81	536.387
AKDOCOJB_02987	12h	1	4503.03	4503.03	539.497
AKDOCOJB_02987	12h	3	4428.43	4428.43	506.616
AKDOCOJB_02987	12h	2	3428.55	3428.55	394.14
AKDOCOJB_02987	24h	1	7368.25	7368.25	895.585
AKDOCOJB_02987	24h	3	7058.04	7058.04	855.072
AKDOCOJB_02987	24h	2	6182.63	6182.63	753.87
AKDOCOJB_02987	4h	2	5473.83	5473.83	746.169
AKDOCOJB_02987	4h	1	4497.32	4497.32	631.918
AKDOCOJB_02987	4h	3	4395.65	4395.65	631.613
AKDOCOJB_02987	6h	1	5744.2	5744.2	727
AKDOCOJB_02987	6h	3	4724.25	4724.25	625.308
AKDOCOJB_02987	6h	2	3663.31	3663.31	471.697
AKDOCOJB_03060	0h	3	7788.98	7788.98	1181.85
AKDOCOJB_03060	0h	2	7443.94	7443.94	1152.68
AKDOCOJB_03060	0h	1	5650.44	5650.44	897.541
AKDOCOJB_03060	12h	1	6302.4	6302.4	755.074
AKDOCOJB_03060	12h	3	6018.53	6018.53	688.524
AKDOCOJB_03060	12h	2	3659.96	3659.96	420.742
AKDOCOJB_03060	24h	3	16143.9	16143.9	1955.81
AKDOCOJB_03060	24h	2	15819.2	15819.2	1928.89
AKDOCOJB_03060	24h	1	13167	13167	1600.4
AKDOCOJB_03060	4h	2	9646.5	9646.5	1314.97
AKDOCOJB_03060	4h	1	7226.66	7226.66	1015.42
AKDOCOJB_03060	4h	3	6731.25	6731.25	967.216
AKDOCOJB_03060	6h	1	8458.37	8458.37	1070.51
AKDOCOJB_03060	6h	3	6009.44	6009.44	795.416
AKDOCOJB_03060	6h	2	4845.02	4845.02	623.857
AKDOCOJB_03068	0h	2	6896.4	6896.4	1067.9
AKDOCOJB_03068	0h	3	6785.25	6785.25	1029.55
AKDOCOJB_03068	0h	1	6767.08	6767.08	1074.91
AKDOCOJB_03068	12h	1	3700.24	3700.24	443.316
AKDOCOJB_03068	12h	3	2464.65	2464.65	281.958
AKDOCOJB_03068	12h	2	2301.94	2301.94	264.627
AKDOCOJB_03068	24h	2	3670.7	3670.7	447.582
AKDOCOJB_03068	24h	3	3506.61	3506.61	424.822
AKDOCOJB_03068	24h	1	3103.05	3103.05	377.165
AKDOCOJB_03068	4h	2	5593.47	5593.47	762.478
AKDOCOJB_03068	4h	1	4342.63	4342.63	610.181
AKDOCOJB_03068	4h	3	4277.56	4277.56	614.644
AKDOCOJB_03068	6h	1	3743.68	3743.68	473.808
AKDOCOJB_03068	6h	3	3546.16	3546.16	469.374
AKDOCOJB_03068	6h	2	3021.81	3021.81	389.096
AKDOCOJB_03094	0h	3	20179.3	20179.3	3061.88
AKDOCOJB_03094	0h	2	15062.6	15062.6	2332.43
AKDOCOJB_03094	0h	1	14963.1	14963.1	2376.8
AKDOCOJB_03094	12h	3	12253.2	12253.2	1401.78
AKDOCOJB_03094	12h	1	11549.2	11549.2	1383.68
AKDOCOJB_03094	12h	2	8907.28	8907.28	1023.97
AKDOCOJB_03094	24h	3	19146.9	19146.9	2319.63
AKDOCOJB_03094	24h	2	16321.5	16321.5	1990.14
AKDOCOJB_03094	24h	1	15865.7	15865.7	1928.42
AKDOCOJB_03094	4h	2	23167.2	23167.2	3158.06
AKDOCOJB_03094	4h	3	22167.5	22167.5	3185.26
AKDOCOJB_03094	4h	1	19644.3	19644.3	2760.21
AKDOCOJB_03094	6h	1	21579	21579	2731.09
AKDOCOJB_03094	6h	3	20150.6	20150.6	2667.16
AKDOCOJB_03094	6h	2	16281.9	16281.9	2096.49
AKDOCOJB_03098	0h	3	1669.36	1669.36	253.299
AKDOCOJB_03098	0h	2	1592.03	1592.03	246.524
AKDOCOJB_03098	0h	1	1283.05	1283.05	203.805
AKDOCOJB_03098	12h	1	3740.11	3740.11	448.093
AKDOCOJB_03098	12h	3	3546.14	3546.14	405.681
AKDOCOJB_03098	12h	2	2549.76	2549.76	293.116
AKDOCOJB_03098	24h	1	3608.99	3608.99	438.659
AKDOCOJB_03098	24h	2	3495.34	3495.34	426.2
AKDOCOJB_03098	24h	3	3309.58	3309.58	400.952
AKDOCOJB_03098	4h	2	3957.19	3957.19	539.428
AKDOCOJB_03098	4h	3	2869.01	2869.01	412.249
AKDOCOJB_03098	4h	1	1786.37	1786.37	251.002
AKDOCOJB_03098	6h	1	3449.23	3449.23	436.543
AKDOCOJB_03098	6h	2	2459.16	2459.16	316.648
AKDOCOJB_03098	6h	3	2076.01	2076.01	274.783
AKDOCOJB_03137	0h	3	4014.94	4014.94	609.201
AKDOCOJB_03137	0h	1	3578.61	3578.61	568.442
AKDOCOJB_03137	0h	2	3454.72	3454.72	534.958
AKDOCOJB_03137	12h	1	2814.39	2814.39	337.185
AKDOCOJB_03137	12h	3	2798.57	2798.57	320.159
AKDOCOJB_03137	12h	2	1979.18	1979.18	227.523
AKDOCOJB_03137	24h	3	4167.6	4167.6	504.9
AKDOCOJB_03137	24h	1	4097.47	4097.47	498.032
AKDOCOJB_03137	24h	2	3730.51	3730.51	454.875
AKDOCOJB_03137	4h	2	5653.3	5653.3	770.633
AKDOCOJB_03137	4h	1	4419.98	4419.98	621.05
AKDOCOJB_03137	4h	3	4080.74	4080.74	586.363
AKDOCOJB_03137	6h	1	5592.12	5592.12	707.751
AKDOCOJB_03137	6h	3	3712.76	3712.76	491.425
AKDOCOJB_03137	6h	2	3173.74	3173.74	408.659
AKDOCOJB_03220	0h	3	515.518	515.518	78.2215
AKDOCOJB_03220	0h	1	495.194	495.194	78.6587
AKDOCOJB_03220	0h	2	468.694	468.694	72.5767
AKDOCOJB_03220	12h	3	1476.82	1476.82	168.95
AKDOCOJB_03220	12h	1	1342.79	1342.79	160.876
AKDOCOJB_03220	12h	2	1037.36	1037.36	119.253
AKDOCOJB_03220	24h	1	1425.54	1425.54	173.269
AKDOCOJB_03220	24h	3	1400.13	1400.13	169.625
AKDOCOJB_03220	24h	2	1113.5	1113.5	135.773
AKDOCOJB_03220	4h	3	774.999	774.999	111.36
AKDOCOJB_03220	4h	2	755.328	755.328	102.963
AKDOCOJB_03220	4h	1	510.772	510.772	71.7685
AKDOCOJB_03220	6h	1	1131.62	1131.62	143.22
AKDOCOJB_03220	6h	3	916.766	916.766	121.344
AKDOCOJB_03220	6h	2	541.9	541.9	69.7764
AKDOCOJB_03224	0h	1	12355.9	12355.9	1962.66
AKDOCOJB_03224	0h	2	17824	17824	2760.03
AKDOCOJB_03224	0h	3	23687.6	23687.6	3594.2
AKDOCOJB_03224	12h	1	179409	179409	21494.5
AKDOCOJB_03224	12h	2	102936	102936	11833.3
AKDOCOJB_03224	12h	3	137660	137660	15748.5
AKDOCOJB_03224	24h	1	112688	112688	13696.8
AKDOCOJB_03224	24h	2	99124.6	99124.6	12086.6
AKDOCOJB_03224	24h	3	112849	112849	13671.5
AKDOCOJB_03224	4h	1	181539	181539	25508
AKDOCOJB_03224	4h	2	279447	279447	38093.1
AKDOCOJB_03224	4h	3	153132	153132	22003.6
AKDOCOJB_03224	6h	1	243891	243891	30867.4
AKDOCOJB_03224	6h	2	176180	176180	22685.4
AKDOCOJB_03224	6h	3	227865	227865	30160.5
AKDOCOJB_03226	0h	3	6343.6	6343.6	962.538
AKDOCOJB_03226	0h	2	4784.46	4784.46	740.867
AKDOCOJB_03226	0h	1	3955.31	3955.31	628.278
AKDOCOJB_03226	12h	1	3174.27	3174.27	380.301
AKDOCOJB_03226	12h	3	2997.34	2997.34	342.898
AKDOCOJB_03226	12h	2	2076.61	2076.61	238.724
AKDOCOJB_03226	24h	3	3764.29	3764.29	456.039
AKDOCOJB_03226	24h	1	3318.71	3318.71	403.377
AKDOCOJB_03226	24h	2	3117.48	3117.48	380.126
AKDOCOJB_03226	4h	2	5683.21	5683.21	774.711
AKDOCOJB_03226	4h	1	4685.17	4685.17	658.313
AKDOCOJB_03226	4h	3	4500.62	4500.62	646.696
AKDOCOJB_03226	6h	1	5018.86	5018.86	635.199
AKDOCOJB_03226	6h	3	4652.85	4652.85	615.857
AKDOCOJB_03226	6h	2	3283.47	3283.47	422.788
AKDOCOJB_03240	0h	2	1885.94	1885.94	292.035
AKDOCOJB_03240	0h	3	1563.74	1563.74	237.272
AKDOCOJB_03240	0h	1	690.969	690.969	109.756
AKDOCOJB_03240	12h	1	1706.13	1706.13	204.407
AKDOCOJB_03240	12h	3	1531.27	1531.27	175.178
AKDOCOJB_03240	12h	2	1136.4	1136.4	130.639
AKDOCOJB_03240	24h	2	3174.12	3174.12	387.032
AKDOCOJB_03240	24h	3	2550.93	2550.93	309.042
AKDOCOJB_03240	24h	1	2317.78	2317.78	281.717
AKDOCOJB_03240	4h	3	1774.63	1774.63	254.998
AKDOCOJB_03240	4h	1	1636.36	1636.36	229.925
AKDOCOJB_03240	4h	2	1523.46	1523.46	207.671
AKDOCOJB_03240	6h	3	1538.13	1538.13	203.589
AKDOCOJB_03240	6h	2	1473.97	1473.97	189.792
AKDOCOJB_03240	6h	1	1462.09	1462.09	185.046
AKDOCOJB_03245	0h	3	45583.5	45583.5	6916.55
AKDOCOJB_03245	0h	2	37423.8	37423.8	5795.02
AKDOCOJB_03245	0h	1	33736.1	33736.1	5358.79
AKDOCOJB_03245	12h	3	78161.4	78161.4	8941.73
AKDOCOJB_03245	12h	1	64297.3	64297.3	7703.3
AKDOCOJB_03245	12h	2	42214.8	42214.8	4852.94
AKDOCOJB_03245	24h	3	73329	73329	8883.72
AKDOCOJB_03245	24h	2	63965.8	63965.8	7799.57
AKDOCOJB_03245	24h	1	59995.5	59995.5	7292.24
AKDOCOJB_03245	4h	2	68057.3	68057.3	9277.27
AKDOCOJB_03245	4h	3	62788.2	62788.2	9022.06
AKDOCOJB_03245	4h	1	49286.8	49286.8	6925.28
AKDOCOJB_03245	6h	3	46720.5	46720.5	6183.98
AKDOCOJB_03245	6h	1	41577.4	41577.4	5262.13
AKDOCOJB_03245	6h	2	34301	34301	4416.68
AKDOCOJB_03321	0h	2	68095.6	68095.6	10544.5
AKDOCOJB_03321	0h	1	63545.2	63545.2	10093.8
AKDOCOJB_03321	0h	3	50559.1	50559.1	7671.52
AKDOCOJB_03321	12h	1	7375.59	7375.59	883.65
AKDOCOJB_03321	12h	3	5724.45	5724.45	654.882
AKDOCOJB_03321	12h	2	4527.5	4527.5	520.473
AKDOCOJB_03321	24h	3	11185.1	11185.1	1355.06
AKDOCOJB_03321	24h	2	10335.4	10335.4	1260.22
AKDOCOJB_03321	24h	1	9744.91	9744.91	1184.46
AKDOCOJB_03321	4h	3	14067.8	14067.8	2021.41
AKDOCOJB_03321	4h	1	13476.8	13476.8	1893.63
AKDOCOJB_03321	4h	2	12738.4	12738.4	1736.45
AKDOCOJB_03321	6h	3	7862.93	7862.93	1040.75
AKDOCOJB_03321	6h	1	7171.62	7171.62	907.657
AKDOCOJB_03321	6h	2	6027.1	6027.1	776.065
AKDOCOJB_03357	0h	3	1363.51	1363.51	206.89
AKDOCOJB_03357	0h	2	1212.98	1212.98	187.828
AKDOCOJB_03357	0h	1	826.158	826.158	131.231
AKDOCOJB_03357	12h	1	497.965	497.965	59.66
AKDOCOJB_03357	12h	3	443.845	443.845	50.7762
AKDOCOJB_03357	12h	2	243.644	243.644	28.0089
AKDOCOJB_03357	24h	3	813.063	813.063	98.5015
AKDOCOJB_03357	24h	2	792.974	792.974	96.6901
AKDOCOJB_03357	24h	1	702.289	702.289	85.3607
AKDOCOJB_03357	4h	2	3200.54	3200.54	436.284
AKDOCOJB_03357	4h	1	2015.12	2015.12	283.145
AKDOCOJB_03357	4h	3	1770.24	1770.24	254.367
AKDOCOJB_03357	6h	1	1425.95	1425.95	180.472
AKDOCOJB_03357	6h	3	1417.22	1417.22	187.585
AKDOCOJB_03357	6h	2	1107.36	1107.36	142.587
AKDOCOJB_03365	0h	3	61855.5	61855.5	9385.56
AKDOCOJB_03365	0h	2	53477.9	53477.9	8280.98
AKDOCOJB_03365	0h	1	49514.9	49514.9	7865.16
AKDOCOJB_03365	12h	3	19318.9	19318.9	2210.1
AKDOCOJB_03365	12h	1	18960.1	18960.1	2271.56
AKDOCOJB_03365	12h	2	13545.3	13545.3	1557.14
AKDOCOJB_03365	24h	1	50737.4	50737.4	6166.95
AKDOCOJB_03365	24h	3	42210.8	42210.8	5113.79
AKDOCOJB_03365	24h	2	38046.7	38046.7	4639.16
AKDOCOJB_03365	4h	3	203464	203464	29235.8
AKDOCOJB_03365	4h	2	191768	191768	26140.9
AKDOCOJB_03365	4h	1	151007	151007	21218
AKDOCOJB_03365	6h	1	191156	191156	24193.2
AKDOCOJB_03365	6h	3	178527	178527	23630
AKDOCOJB_03365	6h	2	124132	124132	15983.5
AKDOCOJB_03433	0h	3	30846.6	30846.6	4680.46
AKDOCOJB_03433	0h	2	19117.3	19117.3	2960.29
AKDOCOJB_03433	0h	1	13781.6	13781.6	2189.13
AKDOCOJB_03433	12h	3	5550.49	5550.49	634.981
AKDOCOJB_03433	12h	1	4515.89	4515.89	541.037
AKDOCOJB_03433	12h	2	3236.67	3236.67	372.082
AKDOCOJB_03433	24h	1	7649.7	7649.7	929.794
AKDOCOJB_03433	24h	3	7526.55	7526.55	911.833
AKDOCOJB_03433	24h	2	7107.57	7107.57	866.651
AKDOCOJB_03433	4h	2	14113.9	14113.9	1923.94
AKDOCOJB_03433	4h	1	7908.13	7908.13	1111.17
AKDOCOJB_03433	4h	3	7296.11	7296.11	1048.38
AKDOCOJB_03433	6h	1	8167.43	8167.43	1033.69
AKDOCOJB_03433	6h	3	7952.82	7952.82	1052.64
AKDOCOJB_03433	6h	2	4426.99	4426.99	570.031
AKDOCOJB_03442	0h	3	43999.8	43999.8	6676.24
AKDOCOJB_03442	0h	2	42799.8	42799.8	6627.49
AKDOCOJB_03442	0h	1	26231.2	26231.2	4166.68
AKDOCOJB_03442	12h	3	68549.1	68549.1	7842.08
AKDOCOJB_03442	12h	1	51765.1	51765.1	6201.84
AKDOCOJB_03442	12h	2	41325.3	41325.3	4750.68
AKDOCOJB_03442	24h	3	75254.6	75254.6	9117
AKDOCOJB_03442	24h	2	70736.6	70736.6	8625.17
AKDOCOJB_03442	24h	1	51898.9	51898.9	6308.12
AKDOCOJB_03442	4h	2	25197.9	25197.9	3434.87
AKDOCOJB_03442	4h	3	19600.1	19600.1	2816.34
AKDOCOJB_03442	4h	1	17144	17144	2408.9
AKDOCOJB_03442	6h	3	29336.1	29336.1	3882.96
AKDOCOJB_03442	6h	2	19568.6	19568.6	2519.7
AKDOCOJB_03442	6h	1	18339.7	18339.7	2321.12
AKDOCOJB_03468	0h	3	121169	121169	18385.5
AKDOCOJB_03468	0h	2	118714	118714	18382.7
AKDOCOJB_03468	0h	1	101959	101959	16195.5
AKDOCOJB_03468	12h	1	65820.6	65820.6	7885.79
AKDOCOJB_03468	12h	3	30479.3	30479.3	3486.86
AKDOCOJB_03468	12h	2	14914	14914	1714.49
AKDOCOJB_03468	24h	2	51619.3	51619.3	6294.13
AKDOCOJB_03468	24h	3	49926.9	49926.9	6048.58
AKDOCOJB_03468	24h	1	42256.7	42256.7	5136.15
AKDOCOJB_03468	4h	2	61825.4	61825.4	8427.78
AKDOCOJB_03468	4h	1	50373.1	50373.1	7077.92
AKDOCOJB_03468	4h	3	42653.9	42653.9	6128.95
AKDOCOJB_03468	6h	3	44584	44584	5901.2
AKDOCOJB_03468	6h	1	30267.2	30267.2	3830.69
AKDOCOJB_03468	6h	2	28011.6	28011.6	3606.85
AKDOCOJB_03475	0h	3	1310.64	1310.64	198.868
AKDOCOJB_03475	0h	2	1205.78	1205.78	186.714
AKDOCOJB_03475	0h	1	1146.73	1146.73	182.152
AKDOCOJB_03475	12h	1	1154.69	1154.69	138.341
AKDOCOJB_03475	12h	2	966.365	966.365	111.092
AKDOCOJB_03475	12h	3	879.541	879.541	100.62
AKDOCOJB_03475	24h	3	2316.22	2316.22	280.607
AKDOCOJB_03475	24h	1	2107.62	2107.62	256.174
AKDOCOJB_03475	24h	2	2087.95	2087.95	254.591
AKDOCOJB_03475	4h	2	2020.68	2020.68	275.451
AKDOCOJB_03475	4h	1	1913.79	1913.79	268.907
AKDOCOJB_03475	4h	3	1618.15	1618.15	232.513
AKDOCOJB_03475	6h	1	2853.66	2853.66	361.166
AKDOCOJB_03475	6h	2	1944.1	1944.1	250.328
AKDOCOJB_03475	6h	3	1618.59	1618.59	214.238
AKDOCOJB_03482	0h	2	2723.42	2723.42	421.718
AKDOCOJB_03482	0h	3	2471.9	2471.9	375.07
AKDOCOJB_03482	0h	1	2376.35	2376.35	377.469
AKDOCOJB_03482	12h	1	1629.9	1629.9	195.274
AKDOCOJB_03482	12h	3	1579.88	1579.88	180.739
AKDOCOJB_03482	12h	2	1365.27	1365.27	156.949
AKDOCOJB_03482	24h	3	1997.91	1997.91	242.044
AKDOCOJB_03482	24h	1	1739.8	1739.8	211.466
AKDOCOJB_03482	24h	2	1542.72	1542.72	188.109
AKDOCOJB_03482	4h	2	1181.15	1181.15	161.01
AKDOCOJB_03482	4h	1	1079.12	1079.12	151.627
AKDOCOJB_03482	4h	3	1058.56	1058.56	152.105
AKDOCOJB_03482	6h	1	1500.16	1500.16	189.864
AKDOCOJB_03482	6h	3	1313.71	1313.71	173.884
AKDOCOJB_03482	6h	2	1089.53	1089.53	140.291
AKDOCOJB_03483	0h	3	164882	164882	25018.2
AKDOCOJB_03483	0h	2	155336	155336	24053.6
AKDOCOJB_03483	0h	1	132973	132973	21122
AKDOCOJB_03483	12h	1	93613.6	93613.6	11215.6
AKDOCOJB_03483	12h	3	41132.1	41132.1	4705.55
AKDOCOJB_03483	12h	2	19956.7	19956.7	2294.18
AKDOCOJB_03483	24h	3	80101.3	80101.3	9704.17
AKDOCOJB_03483	24h	2	77843.9	77843.9	9491.78
AKDOCOJB_03483	24h	1	56540	56540	6872.23
AKDOCOJB_03483	4h	2	91549.9	91549.9	12479.7
AKDOCOJB_03483	4h	1	66917.1	66917.1	9402.51
AKDOCOJB_03483	4h	3	62026.7	62026.7	8912.65
AKDOCOJB_03483	6h	3	67560.2	67560.2	8942.35
AKDOCOJB_03483	6h	1	41234.4	41234.4	5218.72
AKDOCOJB_03483	6h	2	37690.3	37690.3	4853.1
AKDOCOJB_03485	0h	3	87105.9	87105.9	13216.9
AKDOCOJB_03485	0h	2	84299.2	84299.2	13053.6
AKDOCOJB_03485	0h	1	70600.8	70600.8	11214.5
AKDOCOJB_03485	12h	1	7493.51	7493.51	897.778
AKDOCOJB_03485	12h	3	4145.59	4145.59	474.259
AKDOCOJB_03485	12h	2	3661.64	3661.64	420.936
AKDOCOJB_03485	24h	1	7309.06	7309.06	888.39
AKDOCOJB_03485	24h	3	6351.56	6351.56	769.484
AKDOCOJB_03485	24h	2	5790.53	5790.53	706.06
AKDOCOJB_03485	4h	2	27610.7	27610.7	3763.77
AKDOCOJB_03485	4h	1	26620.4	26620.4	3740.42
AKDOCOJB_03485	4h	3	18974.7	18974.7	2726.49
AKDOCOJB_03485	6h	3	19612.4	19612.4	2595.92
AKDOCOJB_03485	6h	2	16688.3	16688.3	2148.84
AKDOCOJB_03485	6h	1	16348	16348	2069.04

## Sheet: Table S1 Along Times
gene	meanCount_0h	meanCount_4h	meanCount_6h	meanCount_12h	meanCount_24h	log2FC_4h_vs_0h	padj_4h_vs_0h	log2FC_6h_vs_0h	padj_6h_vs_0h	log2FC_12h_vs_0h	padj_12h_vs_0h	log2FC_24h_vs_0h	padj_24h_vs_0h	log2FC_6h_vs_4h	padj_6h_vs_4h	log2FC_12h_vs_4h	padj_12h_vs_4h	log2FC_24h_vs_4h	padj_24h_vs_4h	log2FC_12h_vs_6h	padj_12h_vs_6h	log2FC_24h_vs_6h	padj_24h_vs_6h	log2FC_24h_vs_12h	padj_24h_vs_12h
AKDOCOJB_00876	2067.91	141.746	49.4761	45.9127	61.0307	-3.86385	1.24474e-138	-5.38722	6.94715e-197	-5.49722	2.27485e-206	-5.0913	2.79776e-203	1.52337	1.2082e-13	1.63337	8.89141e-17	1.22745	6.43187e-11	0.109998	0.790883	-0.29592	0.252133	-0.405918	0.10532
AKDOCOJB_00195	1295.51	123.017	111.951	100.844	109.405	-3.40205	3.06945e-137	-3.5331	1.43713e-147	-3.68438	9.20645e-160	-3.57896	4.84609e-158	0.131055	0.535583	0.282334	0.105321	0.176916	0.298127	0.151279	0.477706	0.0458602	0.8122	-0.105419	0.63122
AKDOCOJB_03224	1009.69	11170.5	13500.3	10873.4	6086.52	3.46814	1.06714e-88	3.74139	2.38455e-103	3.42919	4.71889e-87	2.59195	5.6482e-50	-0.273248	0.198865	0.0389469	0.849429	0.87619	9.10674e-07	0.312195	0.119856	1.14944	1.21282e-10	0.837243	7.18194e-06
AKDOCOJB_02924	935.15	16944.8	8461.77	1288.79	2488.81	4.17918	2.50641e-79	3.17735	2.26862e-46	0.462304	0.0450916	1.4117	3.32915e-10	1.00183	3.14518e-05	3.71687	6.94487e-63	2.76748	3.27305e-35	2.71504	7.32417e-34	1.76565	7.8159e-15	-0.949394	9.74189e-05
AKDOCOJB_02096	305.317	3333.81	1659.91	656.928	1507.95	3.44945	4.32197e-61	2.44328	3.47775e-31	1.10579	2.3572e-07	2.30416	6.49008e-28	1.00617	6.65729e-06	2.34366	5.74959e-30	1.1453	4.53758e-08	1.33749	3.37246e-10	0.139126	0.610817	-1.19836	3.99042e-08
AKDOCOJB_00830	266.329	3584.5	8740.09	2621.29	1417.18	3.74895	3.86829e-60	5.03481	5.92527e-108	3.29747	6.44901e-47	2.41088	1.50085e-25	-1.28586	1.02786e-07	0.451483	0.0685246	1.33807	5.23283e-09	1.73735	3.33613e-14	2.62393	8.0504e-31	0.886585	0.000322194
AKDOCOJB_02043	295.172	3970.79	2554.25	2619.35	2601.09	3.74743	3.47461e-59	3.11078	4.07934e-41	3.14722	3.57079e-42	3.13722	8.96472e-42	0.636641	0.0137701	0.600203	0.0138528	0.610203	0.0117707	-0.0364375	0.943746	-0.0264371	0.938014	0.0100004	0.964128
AKDOCOJB_00638	1845.29	247.865	280.058	256.342	443.748	-2.8946	9.29297e-46	-2.71687	4.07934e-41	-2.84689	4.10986e-45	-2.05466	9.59202e-25	-0.177725	0.535583	-0.0477079	0.849429	-0.83994	0.000101067	0.130018	0.702329	-0.662214	0.00361213	-0.792232	0.000435711
AKDOCOJB_02717	148.423	1012.99	1779.94	965.719	1448.77	2.7745	4.05584e-35	3.58756	1.94196e-58	2.70534	8.84682e-34	3.29039	2.0775e-49	-0.81306	0.000420257	0.069161	0.804024	-0.515886	0.0238258	0.882221	9.3895e-05	0.297174	0.253883	-0.585047	0.0181529
AKDOCOJB_02846	2966.1	22123.4	19899.5	2527.47	4727.74	2.89882	1.09043e-32	2.74597	1.33705e-29	-0.230998	0.374573	0.67249	0.0063924	0.152848	0.654413	3.12982	1.18904e-37	2.22633	1.56401e-19	2.97697	7.32417e-34	2.07348	6.79052e-17	-0.903488	0.000741986
AKDOCOJB_02085	21.0347	263.024	120.356	91.0359	86.2376	3.66191	6.58473e-32	2.53245	1.59286e-15	2.12895	2.66113e-11	2.05283	1.34765e-10	1.12945	1.7973e-05	1.53295	7.11954e-10	1.60907	1.06369e-10	0.403501	0.177007	0.479622	0.105909	0.0761208	0.822893
AKDOCOJB_00878	1879.54	292.086	141.828	144.492	273.556	-2.68625	8.2513e-32	-3.72916	1.0471e-57	-3.70212	1.18551e-57	-2.78347	1.74548e-34	1.04291	5.65948e-05	1.01588	4.38779e-05	0.0972207	0.708015	-0.0270315	0.95983	-0.945687	0.000216349	-0.918656	0.000414739
AKDOCOJB_02419	18106.1	131994	287299	627000	265605	2.86598	3.71249e-28	3.98807	1.58894e-53	5.11398	1.84904e-87	3.87479	1.70901e-50	-1.12209	6.99997e-05	-2.248	1.23662e-17	-1.00881	0.000210396	-1.12591	5.63964e-05	0.113273	0.749471	1.23918	1.04805e-05
AKDOCOJB_01321	957.823	304.421	437.099	501.764	403.984	-1.64942	7.32128e-28	-1.12934	2.84068e-14	-0.930979	2.59976e-10	-1.24453	3.47922e-17	-0.520078	0.00220867	-0.718439	5.29229e-06	-0.404886	0.013243	-0.198361	0.287338	0.115192	0.554891	0.313553	0.0806443
AKDOCOJB_03321	12486.3	2643.67	1538.74	1597.33	2039.67	-2.23986	7.32128e-28	-3.02066	1.61157e-49	-2.96668	5.46014e-48	-2.61398	1.38538e-37	0.780798	0.000521347	0.726817	0.000857787	0.374121	0.0992503	-0.0539803	0.933763	-0.406677	0.0963328	-0.352696	0.15797
AKDOCOJB_02513	688.744	4799.35	9181.16	36339.1	46212.9	2.80176	1.23037e-27	3.73763	2.52198e-48	5.72239	6.92721e-112	6.06915	8.13253e-126	-0.935869	0.000829729	-2.92063	3.72303e-30	-3.26739	7.60224e-37	-1.98476	3.33613e-14	-2.33152	3.47415e-19	-0.34676	0.284399
AKDOCOJB_00851	1766.31	6562.45	4906.98	9130.99	8756.32	1.89385	5.43909e-26	1.47443	3.18108e-16	2.37041	3.10964e-40	2.30996	3.731e-38	0.419413	0.0431783	-0.476568	0.0133874	-0.416116	0.030746	-0.895981	2.04019e-06	-0.835529	1.03126e-05	0.0604525	0.819783
AKDOCOJB_00214	81.203	348.358	226.707	305.259	158.369	2.10637	2.87557e-25	1.48851	5.291e-13	1.919	2.65691e-21	0.977345	2.88086e-06	0.617865	0.00215908	0.187375	0.345803	1.12903	1.6103e-09	-0.43049	0.0343969	0.511162	0.0136321	0.941652	1.59456e-06
AKDOCOJB_01057	12830.8	1435.09	795.921	122.073	155.547	-3.16026	6.93678e-25	-4.01163	3.06779e-39	-6.71645	4.20663e-103	-6.36754	5.17165e-94	0.851378	0.0158599	3.5562	2.29736e-29	3.20728	3.95114e-24	2.70482	5.86801e-17	2.35591	2.30005e-13	-0.348912	0.390745
AKDOCOJB_02260	198.548	499.539	474.085	463.825	645.956	1.33846	1.75763e-22	1.26133	3.8083e-20	1.22975	1.98765e-19	1.70466	6.76083e-37	0.077125	0.654413	0.108708	0.445109	-0.366197	0.00491357	0.0315827	0.933763	-0.443322	0.000866099	-0.474905	0.000402765
AKDOCOJB_01003	6191.22	1493.73	1093.89	5024.04	3941.6	-2.05152	4.46682e-22	-2.50089	4.26642e-32	-0.301297	0.172465	-0.651172	0.00233677	0.449365	0.0771471	-1.75022	2.8493e-16	-1.40035	1.10871e-10	-2.19959	1.45451e-24	-1.84971	1.97845e-17	0.349875	0.176646
AKDOCOJB_03365	14084.2	45272.6	45493.5	6038.07	10940.8	1.68458	1.55402e-20	1.69161	1.11255e-20	-1.22189	1.90754e-11	-0.364452	0.0478014	-0.00703214	0.976958	2.90647	4.10927e-58	2.04903	3.25974e-29	2.9135	4.39098e-58	2.05606	4.10747e-29	-0.857442	1.15042e-05
AKDOCOJB_00925	399.395	2268.74	2137.88	2315.27	1961.9	2.50653	4.34384e-19	2.42082	6.95717e-18	2.53571	1.24873e-19	2.29649	2.78122e-16	0.0857166	0.852768	-0.0291727	0.931098	0.210039	0.500379	-0.114889	0.847066	0.124322	0.749471	0.239212	0.513518
AKDOCOJB_03485	8652.89	2529.1	2071.52	729.64	679.876	-1.77439	1.83314e-18	-2.06253	1.8067e-24	-3.56802	4.45152e-70	-3.67117	5.59866e-74	0.288143	0.254532	1.79364	2.96008e-18	1.89679	4.13866e-20	1.5055	7.44484e-13	1.60864	1.16551e-14	0.103148	0.737424
AKDOCOJB_02370	4033.24	1284.33	1668.33	1729.21	6973.71	-1.65064	2.38338e-16	-1.27351	2.32156e-10	-1.22198	1.16688e-09	0.790095	8.72081e-05	-0.377131	0.119368	-0.428661	0.052103	-2.44073	8.0421e-34	-0.0515299	0.933763	-2.0636	2.62422e-24	-2.01207	1.15488e-22
AKDOCOJB_00138	1215.22	4230.26	4826.01	4010.23	10085	1.79994	6.57798e-16	1.99004	3.33297e-19	1.72291	8.50231e-15	3.05334	1.39822e-43	-0.190107	0.532999	0.0770315	0.79291	-1.2534	2.95084e-08	0.267138	0.342312	-1.0633	5.0826e-06	-1.33044	1.11381e-08
AKDOCOJB_00261	304.866	700.042	410.623	657.664	780.859	1.19928	1.24584e-15	0.427596	0.00588532	1.10869	1.00275e-13	1.35708	5.38466e-20	0.771683	1.08556e-06	0.0905925	0.602333	-0.157804	0.309669	-0.68109	8.46231e-06	-0.929486	3.62506e-10	-0.248396	0.146906
AKDOCOJB_01231	265.139	74.1317	82.6941	54.5765	63.7018	-1.84029	1.21416e-14	-1.67593	8.50844e-13	-2.27699	2.48886e-21	-2.05906	2.41692e-18	-0.164368	0.645238	0.4367	0.121656	0.218767	0.441423	0.601068	0.033654	0.383135	0.199363	-0.217933	0.513518
AKDOCOJB_03482	256.896	108.285	142.457	211.994	172.972	-1.2489	4.41216e-13	-0.852624	2.86072e-07	-0.278873	0.0885176	-0.579457	0.000344436	-0.396271	0.0529428	-0.970022	2.31286e-08	-0.669438	0.000176543	-0.573751	0.00125558	-0.273167	0.168332	0.300584	0.113732
AKDOCOJB_00515	5.69549	90.5813	59.2989	28.758	25.7102	4.00623	7.69619e-13	3.39761	1.34785e-09	2.34897	4.31725e-05	2.21165	0.000116692	0.608616	0.208866	1.65726	8.99732e-05	1.79458	2.30988e-05	1.04864	0.0223288	1.18596	0.00947946	0.137321	0.819783
AKDOCOJB_02487	219.944	58.9411	67.7601	68.7475	63.2167	-1.89781	1.76063e-12	-1.68839	1.49409e-10	-1.67509	1.42452e-10	-1.80502	4.9952e-12	-0.209417	0.579962	-0.222713	0.486123	-0.0927859	0.766424	-0.0132961	0.977264	0.116631	0.749471	0.129927	0.740481
AKDOCOJB_02986	1206.57	534.087	938.81	609.029	341.982	-1.17523	5.08714e-12	-0.362759	0.0351242	-0.986602	4.85133e-09	-1.82173	6.05465e-27	-0.812473	1.11024e-05	-0.18863	0.321016	0.646503	0.000321512	0.623843	0.000650172	1.45898	4.32412e-17	0.835133	6.13693e-06
AKDOCOJB_00001	372.366	161.598	156.175	233.642	174.954	-1.20381	5.99397e-11	-1.25633	5.22759e-12	-0.672407	0.000173763	-1.08722	1.27786e-09	0.0525229	0.857715	-0.531401	0.00677056	-0.116591	0.581131	-0.583924	0.00343486	-0.169114	0.490554	0.41481	0.0558329
AKDOCOJB_01742	49.3571	316.03	232.415	128.851	141.251	2.67045	2.2645e-10	2.22616	1.21136e-07	1.37582	0.00131106	1.51143	0.000347033	0.44429	0.375105	1.29463	0.00245773	1.15902	0.00618272	0.850343	0.0626296	0.714734	0.136305	-0.135609	0.819783
AKDOCOJB_01715	914.527	432.703	545.618	725.409	572.657	-1.07977	1.70545e-09	-0.745507	2.55026e-05	-0.333963	0.0626496	-0.675087	0.0001286	-0.334263	0.119368	-0.745808	5.28408e-05	-0.404683	0.0337356	-0.411545	0.0370549	-0.0704204	0.749471	0.341124	0.107063
AKDOCOJB_01779	1043.81	425.781	352.274	262.739	351.739	-1.29241	5.05502e-09	-1.56799	8.50844e-13	-1.9903	1.09517e-19	-1.56809	7.02388e-13	0.275577	0.311768	0.697891	0.0033389	0.275683	0.255075	0.422314	0.0995508	0.000105747	0.99961	-0.422208	0.113237
AKDOCOJB_01510	203.899	88.3644	68.3339	55.1805	132.998	-1.19745	5.19624e-09	-1.5762	2.87751e-14	-1.88466	2.13419e-19	-0.612654	0.00158659	0.378742	0.152768	0.687206	0.00338976	-0.5848	0.00638914	0.308465	0.267841	-0.963542	1.03126e-05	-1.27201	1.057e-08
AKDOCOJB_03433	1004	448.641	357.809	295.3	353.966	-1.16036	5.62674e-09	-1.48871	5.56519e-14	-1.76483	3.73925e-19	-1.50423	2.27306e-14	0.328345	0.18806	0.604472	0.00481339	0.343866	0.114849	0.276127	0.267841	0.0155205	0.953371	-0.260606	0.298225
AKDOCOJB_00470	202.63	81.6029	67.5762	66.9438	66.3487	-1.30629	9.00904e-09	-1.57531	4.2384e-12	-1.59245	1.51947e-12	-1.61178	6.82941e-13	0.269026	0.373639	0.28616	0.277451	0.30549	0.240512	0.0171335	0.977264	0.0364642	0.914962	0.0193307	0.941333
AKDOCOJB_02848	3971.19	7596.5	6585.1	9386.6	6162.18	0.935723	9.81706e-09	0.729601	7.09014e-06	1.24102	1.32466e-14	0.633944	9.93319e-05	0.206122	0.302185	-0.305301	0.0859487	0.30178	0.0894011	-0.511423	0.00361108	0.0956577	0.666364	0.607081	0.000572407
AKDOCOJB_02331	52.2533	149.31	157.439	140.429	270.661	1.50067	1.01001e-08	1.57861	1.05603e-09	1.41168	5.3778e-08	2.35602	1.29858e-20	-0.0779436	0.845385	0.0889873	0.779692	-0.855349	0.000316216	0.166931	0.625565	-0.777406	0.00165368	-0.944337	0.00013
AKDOCOJB_00744	1810.79	1042.33	819.377	785.366	856.818	-0.795978	1.05134e-08	-1.14261	1.6154e-16	-1.20442	2.05298e-18	-1.07962	4.62979e-15	0.346635	0.0294531	0.408446	0.00619227	0.283644	0.0603625	0.0618106	0.832921	-0.0629911	0.749471	-0.124802	0.497636
AKDOCOJB_02252	804.388	439.197	262.058	116.474	274.519	-0.877119	2.53969e-08	-1.61831	1.8067e-24	-2.79135	1.75404e-63	-1.55261	3.96773e-23	0.741193	2.27024e-05	1.91423	1.43462e-29	0.675493	4.56658e-05	1.17303	3.60086e-11	-0.0656998	0.749471	-1.23873	3.21053e-12
AKDOCOJB_02963	6106.99	3070.51	5382.87	4151.35	9016.99	-0.991861	2.715e-08	-0.181995	0.32532	-0.556834	0.00192406	0.562181	0.00158659	-0.809866	2.40699e-05	-0.435027	0.0232739	-1.55404	3.07655e-18	0.374839	0.0626296	-0.744176	7.53842e-05	-1.11902	1.79149e-09
AKDOCOJB_01852	213.979	578.489	769.79	1841.04	1655.77	1.43636	4.34421e-08	1.84904	9.8903e-13	3.10642	7.09723e-34	2.95257	1.11862e-30	-0.41268	0.18806	-1.67006	6.74586e-11	-1.51621	3.75596e-09	-1.25738	2.04019e-06	-1.10353	3.49858e-05	0.153844	0.662433
AKDOCOJB_00326	20.1659	66.8361	109.361	145.042	124.021	1.72961	4.36193e-08	2.43762	1.48816e-15	2.84176	3.13185e-21	2.61405	4.85783e-18	-0.70801	0.00963243	-1.11215	5.79915e-06	-0.884447	0.000361143	-0.404141	0.12217	-0.176436	0.554891	0.227704	0.425809
AKDOCOJB_00002	479.749	261.402	240.027	413.628	305.002	-0.875212	4.82834e-08	-0.998464	3.70895e-10	-0.211427	0.189228	-0.648785	3.89092e-05	0.123253	0.579065	-0.663785	5.34274e-05	-0.226427	0.198303	-0.787037	2.07162e-06	-0.349679	0.0586479	0.437358	0.0155247
AKDOCOJB_02688	2300.92	912.057	413.55	414.687	526.922	-1.33476	3.0872e-07	-2.47582	1.28408e-21	-2.47253	1.13349e-21	-2.12701	1.85435e-16	1.14106	5.61881e-05	1.13777	2.66942e-05	0.792248	0.00397072	-0.00329089	0.989768	-0.34881	0.279884	-0.345519	0.289813
AKDOCOJB_00721	2199.46	1038.88	995.576	403.709	864.439	-1.08169	3.75307e-07	-1.1439	6.54032e-08	-2.44637	4.66037e-31	-1.34893	1.55883e-10	0.0622044	0.852858	1.36468	3.30252e-10	0.267238	0.25299	1.30247	3.8331e-09	0.205034	0.462731	-1.09744	1.59456e-06
AKDOCOJB_03357	102.655	202.775	131.864	48.6071	68.9823	0.982114	8.46689e-07	0.358545	0.085177	-1.0835	9.77394e-07	-0.572265	0.00658471	0.623569	0.00269698	2.06562	3.55083e-23	1.55438	4.53945e-15	1.44205	3.53838e-11	0.93081	1.03126e-05	-0.511239	0.0538029
AKDOCOJB_01720	223.734	122.324	115.895	150.261	159.96	-0.869934	2.85459e-06	-0.945825	2.66797e-07	-0.573063	0.0015072	-0.483395	0.00646708	0.0758905	0.820867	-0.296871	0.139989	-0.386539	0.0504803	-0.372761	0.0746323	-0.46243	0.0233823	-0.0896682	0.737424
AKDOCOJB_03098	222.405	399.205	426.517	657.284	499.291	0.841867	7.65374e-06	0.940185	3.93206e-07	1.56252	8.0753e-18	1.1655	2.049e-10	-0.0983182	0.700919	-0.720648	8.46335e-05	-0.323632	0.097125	-0.62233	0.00115244	-0.225314	0.301355	0.397016	0.0586423
AKDOCOJB_00828	438.586	266.91	263.357	252.321	286.908	-0.716465	1.11785e-05	-0.733323	5.08046e-06	-0.796521	6.75855e-07	-0.611165	0.000122401	0.0168578	0.958778	0.0800559	0.701334	-0.1053	0.567117	0.0631981	0.847066	-0.122158	0.554891	-0.185356	0.360948
AKDOCOJB_02004	3912.8	7265.47	1972.55	1241.84	2203.1	0.892969	1.11785e-05	-0.988329	9.57115e-07	-1.65567	1.42138e-16	-0.828817	4.26383e-05	1.8813	1.06974e-19	2.54864	4.73928e-37	1.72179	1.69722e-17	0.667343	0.00229676	-0.159512	0.554891	-0.826855	0.000165191
AKDOCOJB_02246	4902.36	2942.94	2195.96	3551.96	2672.31	-0.735994	1.13483e-05	-1.15819	2.59391e-12	-0.464505	0.00567829	-0.875353	1.25812e-07	0.422199	0.0259657	-0.271489	0.135834	0.139359	0.457088	-0.693688	8.86957e-05	-0.28284	0.152856	0.410848	0.0353522
AKDOCOJB_00469	232.005	101.986	87.3483	84.8089	73.2985	-1.1828	1.14107e-05	-1.40145	1.75654e-07	-1.44741	5.8661e-08	-1.66129	5.15993e-10	0.218646	0.553837	0.264608	0.387149	0.478483	0.111009	0.0459614	0.943746	0.259837	0.474551	0.213875	0.568644
AKDOCOJB_03068	591.406	390.113	321.048	327.367	285.898	-0.599864	1.6578e-05	-0.881026	1.97985e-10	-0.853016	5.57403e-10	-1.04514	3.26951e-14	0.281162	0.0895965	0.253152	0.0985353	0.445278	0.00247182	-0.0280104	0.943746	0.164116	0.350634	0.192126	0.276979
AKDOCOJB_02637	986.301	699.192	553.724	437.818	636.764	-0.495512	1.83102e-05	-0.834159	4.30204e-13	-1.17232	2.50508e-24	-0.629352	3.08629e-08	0.338647	0.00963243	0.676809	1.24451e-08	0.133841	0.285661	0.338162	0.00858352	-0.204807	0.136305	-0.542969	1.20023e-05
AKDOCOJB_01791	254.921	387.164	515.664	622.459	838.453	0.598201	3.63388e-05	1.01176	6.38956e-13	1.28307	2.20262e-20	1.71303	7.53121e-36	-0.413559	0.0061922	-0.684872	5.90052e-07	-1.11482	5.78398e-17	-0.271312	0.0687063	-0.701265	2.05625e-07	-0.429953	0.00272034
AKDOCOJB_03468	12250	5317.28	4014.9	5091.51	5005.8	-1.204	4.91503e-05	-1.60941	4.17669e-08	-1.26665	1.65292e-05	-1.29106	1.16111e-05	0.405407	0.261084	0.0626536	0.849429	0.0870623	0.781297	-0.342753	0.359068	-0.318345	0.392134	0.0244087	0.941333
AKDOCOJB_00035	164.224	88.7675	126.584	114.214	162.886	-0.878993	5.89778e-05	-0.365639	0.0892834	-0.515345	0.0151092	-0.00615644	0.983934	-0.513355	0.0388073	-0.363648	0.126366	-0.872837	6.76376e-05	0.149706	0.625565	-0.359482	0.138322	-0.509189	0.0348152
AKDOCOJB_03442	3730.34	1994.39	2481.73	7452.95	6462.96	-0.903551	6.33487e-05	-0.58824	0.00959184	0.998361	7.74101e-06	0.792848	0.000376701	-0.315312	0.254532	-1.90191	1.78231e-17	-1.6964	4.71974e-14	-1.5866	3.40191e-12	-1.38109	1.64358e-09	0.205514	0.481967
AKDOCOJB_02456	537.822	819.051	848.401	838.184	665.474	0.609053	0.000138307	0.660135	2.78503e-05	0.642908	4.67672e-05	0.308113	0.0524884	-0.051082	0.845385	-0.0338545	0.849429	0.30094	0.0755155	0.0172275	0.95983	0.352022	0.0471218	0.334795	0.0703729
AKDOCOJB_00313	249.583	352.833	365.17	392.721	472.929	0.503374	0.000167458	0.552728	2.55026e-05	0.657764	4.21477e-07	0.923972	5.54148e-13	-0.0493542	0.820867	-0.15439	0.264076	-0.420598	0.000973353	-0.105036	0.53934	-0.371244	0.00521446	-0.266208	0.0639804
AKDOCOJB_02622	216.72	146.374	235.561	168.585	425.259	-0.566072	0.000199813	0.120171	0.412394	-0.363263	0.0137996	0.967156	1.22781e-12	-0.686243	1.45798e-05	-0.20281	0.218436	-1.53323	8.07386e-28	0.483434	0.0014961	-0.846985	3.62506e-10	-1.33042	2.90635e-22
AKDOCOJB_00209	405.574	537.473	654.713	617.271	674.672	0.410122	0.00024118	0.694778	1.51322e-10	0.609864	1.85277e-08	0.736302	7.06138e-12	-0.284656	0.0162072	-0.199742	0.0828952	-0.326179	0.00275341	0.0849147	0.555425	-0.0415231	0.749471	-0.126438	0.323158
AKDOCOJB_03483	16204.2	7538.68	5705.3	7059.33	7451.43	-1.10397	0.000522554	-1.50604	1.55487e-06	-1.19878	0.000146441	-1.12073	0.000353197	0.40207	0.301165	0.0948121	0.814667	0.0167603	0.95628	-0.307258	0.464369	-0.38531	0.322625	-0.0780518	0.850231
AKDOCOJB_01468	928.536	1706.67	1968.83	1721.87	2258.41	0.879115	0.000533206	1.0852	1.4687e-05	0.891786	0.000408234	1.28283	2.74053e-07	-0.206084	0.535583	-0.0126708	0.958373	-0.403715	0.136327	0.193413	0.589218	-0.197631	0.554891	-0.391044	0.201147
AKDOCOJB_02880	860.58	606.502	621.623	535.709	479.568	-0.502417	0.000622252	-0.467893	0.0013423	-0.681717	2.46286e-06	-0.844242	4.88215e-09	-0.0345236	0.88391	0.1793	0.267424	0.341825	0.02862	0.213824	0.222733	0.376349	0.0198361	0.162525	0.371607
AKDOCOJB_01133	1826.59	3590.75	13123.8	22146.5	24171.1	0.97527	0.000642017	2.84506	2.38651e-24	3.59995	2.20041e-38	3.72611	6.73803e-41	-1.86979	3.51276e-10	-2.62468	9.62973e-21	-2.75084	1.77325e-22	-0.754893	0.0152759	-0.881055	0.00413647	-0.126162	0.756866
AKDOCOJB_03245	4344.04	6489.32	4989.77	9364.35	7173.99	0.579077	0.00189299	0.200002	0.29579	1.10824	1.18404e-09	0.723848	8.1759e-05	0.379075	0.0783194	-0.529163	0.00659942	-0.144771	0.483322	-0.908237	2.04019e-06	-0.523845	0.00947946	0.384392	0.0802355
AKDOCOJB_02210	1003.25	736.368	1113.66	895.315	832.052	-0.443904	0.00386904	0.152104	0.32532	-0.162952	0.298367	-0.269186	0.072863	-0.596007	0.00021537	-0.280952	0.0859487	-0.174718	0.285661	0.315056	0.0617195	0.421289	0.00984234	0.106233	0.604454
AKDOCOJB_02498	443.874	294.147	336.54	208.751	252.23	-0.594588	0.00494886	-0.400159	0.0575008	-1.08996	1.52706e-07	-0.81333	8.40863e-05	-0.194429	0.480214	0.495374	0.0279902	0.218741	0.334082	0.689803	0.00215304	0.41317	0.0875932	-0.276633	0.289813
AKDOCOJB_03475	115.993	169.403	219.359	130.409	199.828	0.549607	0.00779142	0.923933	2.88501e-06	0.171993	0.422757	0.785104	7.40665e-05	-0.374326	0.091273	0.377614	0.0755025	-0.235497	0.25299	0.75194	0.000203131	0.138829	0.554891	-0.61311	0.00367694
AKDOCOJB_02411	2801.15	7242.9	8990.87	13447.2	11718	1.3706	0.00807238	1.68253	0.000940499	2.26329	7.29339e-06	2.06469	4.50228e-05	-0.311934	0.654413	-0.892692	0.10585	-0.694097	0.210461	-0.580758	0.363041	-0.382163	0.554891	0.198595	0.788641
AKDOCOJB_02773	658.248	497.07	560.568	587.733	482.581	-0.403092	0.012451	-0.228302	0.155082	-0.160372	0.325299	-0.445741	0.00429314	-0.17479	0.373639	-0.24272	0.152693	0.0426492	0.792813	-0.0679301	0.832921	0.217439	0.253883	0.285369	0.12134
AKDOCOJB_02987	318.992	395.572	435.383	483.438	574.512	0.314607	0.0226251	0.452627	0.000673057	0.603855	3.89264e-06	0.849065	4.72689e-11	-0.13802	0.390359	-0.289248	0.0349227	-0.534458	3.9385e-05	-0.151228	0.342312	-0.396438	0.00361213	-0.24521	0.0982028
AKDOCOJB_03094	1456.11	1832.95	1833.88	1303.8	1453.58	0.33288	0.0226251	0.333856	0.0202416	-0.158311	0.287364	-0.00164146	0.990463	-0.000975871	0.994291	0.491191	0.000857787	0.334522	0.0260458	0.492167	0.00121363	0.335497	0.0340215	-0.156669	0.371607
AKDOCOJB_01411	135.854	214.988	130.803	125.787	100.415	0.660676	0.0231413	-0.0582088	0.841322	-0.112066	0.710779	-0.429954	0.136047	0.718885	0.0235434	0.772741	0.00930353	1.09063	0.000176477	0.0538568	0.943746	0.371745	0.28482	0.317888	0.371607
AKDOCOJB_02244	407178	281931	184759	190155	158535	-0.530316	0.0231413	-1.14001	4.39571e-07	-1.09848	1.14789e-06	-1.36086	1.41896e-09	0.609698	0.0170315	0.568164	0.019407	0.830542	0.000388623	-0.0415342	0.943746	0.220844	0.45989	0.262378	0.360948
AKDOCOJB_02294	430.718	312.37	173.114	70.5964	93.5594	-0.460354	0.0296055	-1.31446	2.45476e-10	-2.60951	3.81085e-33	-2.20133	2.93071e-25	0.854106	0.000160068	2.14916	2.06221e-22	1.74097	8.14015e-16	1.29505	2.6407e-08	0.886867	0.000140146	-0.408184	0.141399
AKDOCOJB_02532	480.759	372.741	267.286	208.327	214.041	-0.362752	0.0333134	-0.840449	4.35116e-07	-1.20229	5.47483e-13	-1.16247	2.62364e-12	0.477696	0.0111049	0.839539	1.15283e-06	0.799718	3.25637e-06	0.361843	0.0617195	0.322022	0.105909	-0.0398207	0.85514
AKDOCOJB_00690	10833.9	7525.77	15834.4	16426.5	17326.2	-0.525665	0.0398635	0.547537	0.0307292	0.60051	0.0163277	0.677438	0.0063335	-1.0732	5.64517e-05	-1.12617	9.91346e-06	-1.2031	2.10451e-06	-0.052973	0.943746	-0.129901	0.707231	-0.0769284	0.820618
AKDOCOJB_02144	168.158	218.669	256.504	252.255	269.476	0.391892	0.0398635	0.622345	0.000697719	0.5976	0.00113992	0.689664	0.000132538	-0.230453	0.289844	-0.205708	0.29108	-0.297772	0.116346	0.0247452	0.949459	-0.0673189	0.749471	-0.0920641	0.719809
AKDOCOJB_01445	518.587	648.118	652.275	668.25	780.859	0.32283	0.0428789	0.331225	0.0351242	0.366384	0.0182674	0.589749	0.000116946	-0.00839497	0.973082	-0.0435546	0.81898	-0.266919	0.104748	-0.0351596	0.942297	-0.258524	0.149058	-0.223364	0.230905
AKDOCOJB_01492	699.52	570.27	657.105	667.724	547.977	-0.293474	0.0471574	-0.0880607	0.538802	-0.0649476	0.673166	-0.352575	0.0132528	-0.205414	0.244025	-0.228527	0.139989	0.0591008	0.708015	-0.0231131	0.943746	0.264514	0.11215	0.287628	0.0883112
AKDOCOJB_03137	317.921	387.973	382.79	295.527	334.125	0.290867	0.0631574	0.271466	0.0798918	-0.102773	0.527602	0.0716536	0.641318	0.0194019	0.954931	0.39364	0.0132763	0.219214	0.174137	0.374238	0.0223288	0.199812	0.269092	-0.174426	0.354856
AKDOCOJB_00913	174.918	247.545	194.378	98.5033	144.961	0.500927	0.0689151	0.150526	0.571988	-0.830956	0.00252771	-0.272497	0.320915	0.350401	0.279239	1.33188	1.22449e-06	0.773424	0.00524925	0.981482	0.000730063	0.423023	0.183093	-0.558459	0.0840306
AKDOCOJB_02730	386.958	309.266	321.872	405.877	377.421	-0.323929	0.0745192	-0.265195	0.140371	0.0696049	0.709635	-0.0353531	0.848219	-0.0587336	0.845385	-0.393534	0.0349227	-0.288576	0.124241	-0.3348	0.0872374	-0.229842	0.2792	0.104958	0.662433
AKDOCOJB_00080	90.9843	126.922	59.8418	31.6466	55.1921	0.483987	0.0847818	-0.605708	0.0351242	-1.52179	2.76537e-07	-0.735589	0.00863885	1.08969	0.00021537	2.00578	5.57306e-12	1.21958	1.41092e-05	0.916085	0.00491389	0.129881	0.749471	-0.786205	0.0234146
AKDOCOJB_01759	8666.07	6756.74	9843.77	20330.8	20690.2	-0.359051	0.0885693	0.183856	0.379826	1.2302	1.19935e-09	1.25548	5.27307e-10	-0.542907	0.0181095	-1.58925	5.67624e-15	-1.61453	2.91447e-15	-1.04635	8.96398e-07	-1.07163	3.72398e-07	-0.0252787	0.939154
AKDOCOJB_03220	49.9463	65.7459	92.0198	176.287	128.267	0.39497	0.152105	0.884112	0.000562555	1.82426	7.36879e-14	1.35825	3.84893e-08	-0.489142	0.0827157	-1.42929	8.90231e-10	-0.963278	6.48327e-05	-0.940148	6.58482e-05	-0.474136	0.0685089	0.466012	0.0703729
AKDOCOJB_01128	23470.3	20097	14147.6	4058.99	11372.9	-0.223874	0.174418	-0.730308	2.88501e-06	-2.53169	8.4783e-61	-1.04528	1.71621e-11	0.506433	0.00334209	2.30782	3.5339e-50	0.821403	2.65936e-07	1.80139	9.83253e-31	0.314969	0.0867697	-1.48642	7.41257e-21
AKDOCOJB_02956	1276.81	1100.35	555.145	454.092	557.717	-0.213808	0.176158	-1.20127	2.11275e-15	-1.49099	6.11383e-23	-1.19438	2.20886e-15	0.987461	7.49967e-10	1.27718	5.45137e-17	0.980574	1.62995e-10	0.289717	0.10045	-0.00688761	0.971676	-0.296604	0.107772
AKDOCOJB_01447	15.9973	28.0871	43.7772	21.852	25.2493	0.764918	0.187813	1.40526	0.0106348	0.398416	0.504588	0.60819	0.28007	-0.640341	0.311661	NA	NA	0.156729	0.781297	1.00684	0.0872374	0.79707	0.195534	-0.209774	0.788641
AKDOCOJB_00992	528.396	599.532	680.664	684.864	690.943	0.183005	0.194266	0.366787	0.00688207	0.375685	0.00533814	0.387051	0.0037245	-0.183781	0.256307	-0.19268	0.181942	-0.204045	0.1538	-0.00889886	0.977264	-0.0202639	0.914962	-0.011365	0.941333
AKDOCOJB_02287	218.424	256.376	310.76	298.691	273.859	0.23545	0.207673	0.513307	0.00410464	0.455817	0.010545	0.32702	0.0649986	-0.277857	0.18806	-0.220367	0.251256	-0.0915703	0.640851	0.0574905	0.881551	0.186287	0.389414	0.128797	0.576142
AKDOCOJB_00806	19.8908	30.7571	31.9546	44.2321	26.6516	0.62312	0.235863	0.671232	0.1909	1.14205	0.0210209	0.423785	0.403221	-0.048112	0.958778	-0.518931	0.318586	0.199334	0.708015	-0.470819	0.449009	0.247446	0.707231	0.718265	0.20723
AKDOCOJB_01855	20.5142	29.781	26.5454	22.5142	33.7624	0.558295	0.266857	0.391152	0.423079	0.152335	0.7579	0.743775	0.115308	0.167142	0.837668	NA	NA	-0.18548	0.708015	0.238818	0.784166	-0.352622	0.554891	-0.59144	0.289813
AKDOCOJB_02072	522.35	583.695	673.969	699.154	668.944	0.162756	0.267771	0.371053	0.00900945	0.423662	0.00261327	0.357167	0.0103576	-0.208296	0.217812	-0.260906	0.0847262	-0.19441	0.198303	-0.0526092	0.847066	0.0138861	0.941366	0.0664952	0.737554
AKDOCOJB_03240	133.428	161.55	164.435	198.31	261.301	0.262423	0.267771	0.290211	0.211234	0.559576	0.0131996	0.961674	1.35593e-05	-0.0277884	0.954931	-0.297153	0.218436	-0.699251	0.00196752	-0.269364	0.326097	-0.671462	0.00413647	-0.402098	0.113161
AKDOCOJB_00669	2170.14	1936.52	1970.85	2656.61	2050.79	-0.164387	0.284632	-0.138778	0.365321	0.291782	0.0512939	-0.0818778	0.593577	-0.0256097	0.931124	-0.456169	0.00338976	-0.0825097	0.624148	-0.430559	0.00706737	-0.0569	0.749471	0.373659	0.0298079
AKDOCOJB_02051	12.5083	17.8271	17.5179	12.6246	23.0243	0.533319	0.362584	0.505344	0.37828	0.0348335	0.949383	0.918701	0.0910352	0.0279755	0.973082	NA	NA	-0.385382	0.500379	0.47051	0.520795	-0.413357	0.554891	-0.883868	0.156066
AKDOCOJB_00397	494.942	537.917	569.036	520.3	410.952	0.122918	0.37852	0.204149	0.135142	0.0751273	0.601316	-0.269946	0.0442377	-0.0812312	0.654413	0.047791	0.783506	0.392864	0.0045189	0.129022	0.458096	0.474096	0.000763997	0.345073	0.0234146
AKDOCOJB_03060	592.183	645.484	592.476	615.361	1253.99	0.124009	0.404797	0.00011409	0.999341	0.0541285	0.712879	1.08235	5.30901e-15	0.123895	0.518536	0.0698808	0.701334	-0.958339	6.49883e-12	-0.0540144	0.847066	-1.08223	9.9372e-15	-1.02822	4.37058e-13
AKDOCOJB_00835	97.1004	82.9735	35.0073	66.9305	117.384	-0.229356	0.45245	-1.48433	1.54125e-06	-0.542855	0.0669842	0.275511	0.340998	1.25497	0.000161174	0.313499	0.329029	-0.504867	0.10149	-0.941474	0.00506887	-1.75984	1.40299e-08	-0.818366	0.012218
AKDOCOJB_00159	55.2814	47.3927	47.8998	89.1443	139.315	-0.21013	0.46974	-0.189399	0.499639	0.704032	0.00806728	1.34626	1.46245e-07	-0.0207314	0.972155	-0.914162	0.000857787	-1.55639	1.80606e-09	-0.893431	0.00134823	-1.53566	2.88155e-09	-0.64223	0.0195952
AKDOCOJB_01633	340.301	374.318	196.995	126.255	168.873	0.134026	0.46974	-0.792772	1.4687e-05	-1.43555	1.0768e-14	-1.01451	2.67112e-08	0.926797	2.41833e-06	1.56957	2.37812e-17	1.14854	3.81844e-10	0.642775	0.00167915	0.221741	0.336223	-0.421034	0.0639804
AKDOCOJB_00123	13887.3	15833.6	26062.1	14432.2	15290.5	0.189235	0.531171	0.908186	0.00197276	0.0555121	0.851803	0.138871	0.641318	-0.718951	0.0294531	0.133723	0.719872	0.0503635	0.86618	0.852674	0.00706737	0.769314	0.0170209	-0.0833593	0.825593
AKDOCOJB_02853	1386.66	1727.65	3847.52	3924.47	4428.12	0.317017	0.569341	1.47225	0.006923	1.5008	0.00569099	1.67501	0.00186154	-1.15523	0.0663471	-1.18378	0.0418504	-1.35799	0.0176816	-0.0285507	0.977264	-0.202762	0.750144	-0.174211	0.819783
AKDOCOJB_01188	1356.76	1454.2	2659.84	1951.88	1930.09	0.100627	0.578337	0.971576	3.14281e-08	0.525089	0.0031272	0.508548	0.00394544	-0.870949	4.79249e-06	-0.424462	0.0246222	-0.407921	0.0299466	0.446487	0.0216634	0.463029	0.0170209	0.0165415	0.941333
AKDOCOJB_00620	831.459	799.955	694.77	795.48	898.691	-0.0580811	0.655081	-0.261013	0.0444795	-0.0659491	0.629722	0.10874	0.398279	0.202932	0.18806	0.00786801	0.957204	-0.166822	0.225118	-0.195064	0.193511	-0.369754	0.00731517	-0.17469	0.265742
AKDOCOJB_02747	1019.7	972.455	1195.84	1577.83	1767.92	-0.0680187	0.690928	0.230417	0.190075	0.630548	0.000212329	0.795482	2.61368e-06	-0.298435	0.147493	-0.698567	6.38515e-05	-0.8635	5.65139e-07	-0.400131	0.033654	-0.565065	0.00200234	-0.164934	0.44309
AKDOCOJB_03226	424.649	409.296	399.248	319.753	283.768	-0.049579	0.690928	-0.0869437	0.496864	-0.406625	0.00141675	-0.582796	4.16377e-06	0.0373647	0.852768	0.357046	0.00705099	0.533217	3.881e-05	0.319681	0.0210624	0.495852	0.000190129	0.176171	0.265742
AKDOCOJB_02264	581.395	582.544	668.748	670.541	708.094	0.00593772	0.961512	0.204808	0.112859	0.208549	0.102441	0.285815	0.0220189	-0.19887	0.18806	-0.202611	0.135834	-0.279878	0.0337356	-0.00374093	0.983552	-0.0810073	0.61319	-0.0772664	0.657541

## Sheet: Table S2
		Table S2. Bacterial strains and plasmids used in this study
		Strain	Characteristics	Reference
		Y. ruckeri CD2	Wild type strain of Y. ruckeri	Acuña et al (2021)
		Δhfq	Y. ruckeri CD2 lacking hfq gene	Acuña et al (2021)
		ΔarcZ	Y. ruckeri CD2 lacking arcZ gene	This study
		ΔrprA	Y. ruckeri CD2 lacking rprA gene	This study
		ΔrybB	Y. ruckeri CD2 lacking rybB gene	This study
		E. coli λpir	TpR SmR recA, thi, pro, hsdR-M+RP4: 2-Tc:Mu: Km Tn7 λpir.	ATCC BAA2428
		Plasmid	Genotype	Reference
		pFOK	aph; tetR/tetA; sacB; ori R6K; KanR	Cianfanelli et al. (2020)
		pDiGc	bla GFP pBAD DsRed ori f1 AmpR	Helaine et al. (2010)

## Sheet: Table S3
	Table S3 Oligos used in this study
	Oligo	Sequence (5’- 3’)
	Fw1 rprA pFOK EcoRI	ACGAATTCCCGTTGCTGGTATTGATTCC
	Rev1 rprA pFOK	GTGCAAGCATGTCTGAAACGAAGCGTTGAT
	Fw2 rprA pFOK	ATGCTTGCACATCGCCTATGATGGGCTTTT
	Rev2 rprA pFOK SacI	ACGAGCTCCTGAAACGTGGTGAAAATGG
	Fw rprA check mut	TCGCCCCGTTGATATCAATC
	Rev rprA check mut	TGGATTGGGAATGCTCTGAA
	Fw1 arcZ pFOK EcoRI	ACGAATTCAAAGCCAGCAGTGTTAAGA
	Rev1 arcZ pFOK	GTGCAAGCATCATACAAGCAACAACATAGC
	Fw2 arcZ pFOK	ATGCTTGCACCTCGGTCGGGGTTATTTTTT
	Rev2 arcZ pFOK SacI	ACGAGCTCAAAGGGATTGCCGAAGAAG
	Fw arcZ check mut	AAAGCCAGCAGTGTTAAGA
	Rev arcZ chek mut	AAAGGGATTGCCGAAGAAG
	Fw1 rybB pFOK EcoRI	ACGAATTCCCAATCATCCTACTTTCGGT
	Rev1 rybB pFOK	GTGCAAGCATATTCAGACTACAACCTATCG
	Fw2 rybB pFOK	ATGCTTGCACGTCTGGAATTTGCGTTCTTC
	Rev2 rybB pFOK SacI	ACGAGCTCAACAGACGGCTACGCTAATA
	Fw rybB check mut	ACTATTCGGTGCAATTATGG
	Rev rybB check mut	TTATACCGATGCAGGGGATT
	Fw check clon pFOK	ATCAGAGCAGCCGATTGTCT
	Rev chek clon pFOK	GCTATGACCATGATTACGCC
	Fw 16s Y.R.	GCGAGGAGGAAGGGTTAAGTG
	Rev 16s Y.R.	GAAGGCACCAAGGCATCTCTG
	Fw gyrA qPCR	TGGTTAACGGCTCGTCAGGTATTG
	Rev gyrA qPCR	CGATACCACGGCGACCATTGATAA
	Fw rprA qPCR	CCTCGTCAGTCACGAATA
	Rev rprA qPCR	CCCATCATAGGCGATAGG
	Fw arcZ qPCR	GTATCAACGAATCCCGACAACCTGC
	Rev arcZ qPCR	AATACTGCGCCAACACCAGGGA
	Fw rybB qPCR	GCTTTTCTTTGATGTCCCCA
	Rev rybB qPCR	AACCCGATAAGTCTTGAACC
	Fw rpoE qPCR	GGTTGTATCGTATCGCGGTTAATA
	Rev rpoE qPCR	CATAGCTTAGCCCATCCAACTC
	Fw ompC qPCR	CCAACGGTGTAGCCACTTAT
	Rev ompC qPCR	ATCGGCTTTATCGCCCTTAC
	Fw ompW qPCR	GACCGAATGCCAGTTCAGATAA
	Rev ompW qPCR	TCGTCAAAGAACGTGGTGTAG
	Fw fliC qPCR	GCCTCTGATATCGATTCCATCC
	Rev fliC qPCR	GCTACCGTTTCATTGGCTTTC
	Fw flhA qPCR	ATGGTATGCCGGGTAAACAG
	Rev flhA qPCR	GCCGATAGTCAGCAAGGTATAG
	Fw rovM qPCR	AGAACAGTTGGTCGGTAAAGAG
	Rev rovM qPCR	CCTCACCGCTACTCAACATATC
	Fw flhDC qPCR	GCATCTGCAATGTTCCGTTTAG
	Rev flhDC qPCR	TTTAGACGCACTACCGTCTTTC
	Fw pdeH qPCR	TGTCGTGTTGGAGCAGTTAG
	Rev pdeH qPCR	CGATTTGCGAGAAGGGTGTA

## Sheet: Table S4
Supplementary Table S4: Quality Control (QC) Report of Raw and Trimmed Files
Sample Name	Raw Data			Trimmed Data
	% Duplicate Reads	% GC content	Total Sequences	% Duplicate Reads	% GC content	Total Sequences
C0_1	84.1%	57.0%	15.4M	72.3%	49.0%	7.5M
C0_2	86.0%	54.0%	18.9M	71.8%	49.0%	8.3M
C0_3	86.1%	56.0%	14.9M	70.1%	49.0%	5.9M
T04_1	76.9%	54.0%	17.1M	70.3%	50.0%	11.3M
T04_2	76.9%	54.0%	15.9M	69.8%	50.0%	10.5M
T04_3	81.4%	55.0%	15.9M	74.3%	50.0%	9.4M
T06_1	82.0%	60.0%	19.2M	76.4%	51.0%	11.6M
T06_2	83.6%	55.0%	20.0M	80.6%	51.0%	14.1M
T06_3	83.9%	56.0%	17.5M	77.8%	50.0%	10.7M
T12_1	85.2%	58.0%	16.7M	84.8%	52.0%	12.7M
T12_2	85.1%	57.0%	17.9M	85.4%	51.0%	14.1M
T12_3	85.1%	54.0%	16.4M	84.8%	52.0%	12.9M
T24_1	81.2%	56.0%	17.0M	81.6%	51.0%	13.5M
T24_2	83.6%	55.0%	22.8M	84.4%	52.0%	19.6M
T24_3	81.6%	56.0%	15.3M	81.1%	52.0%	12.2M
